# Supplementary material for: Protein Profile of Multiple Myeloma‐Derived Extracellular Vesicles for the Discovery of Novel Myeloma‐Related Biomarkers
Source: Cancer Sci. 2026 Jul 16:10.1111/cas.70473. Online ahead of print. doi: 10.1111/cas.70473 (PMC13394268; doi:10.1111/cas.70473)
Supplement: Supplementary file 5 — Table S2: Total protein cell list. [file CAS-9999-0-s006.xlsx]

## Sheet: Total EV
SupplementaryTable S2. Total protein EV list
Gene names	Protein IDs	Majority protein IDs	Protein names
ACTBL2	Q562R1	Q562R1	Beta-actin-like protein 2	EV-specific
AKAP2	C9JVY5	C9JVY5;A0A024R167;B4E2K2;A0A024R152;Q9Y2D5	A-kinase anchor protein 2	EV-specific
APOB	A8K479	A8K479;E1A689;C0JYY2;P04114	Apolipoprotein B-100;Apolipoprotein B-48	EV-specific
ATP1A1	P05023	P05023;B7Z3V1	Sodium/potassium-transporting ATPase subunit alpha-1	EV-specific
ATP1B1	V9GYR2	V9GYR2;B7Z9S8;A6NGH2;Q6LEU2;A3KLL5;P05026	Sodium/potassium-transporting ATPase subunit beta-1	EV-specific
ATP2B1	P20020	P20020;A0A024RBC7;Q59H63;E7ERY9;Q58F24	Plasma membrane calcium-transporting ATPase 1;Calcium-transporting ATPase	EV-specific
ATP7A	Q04656	Q04656;Q59HD1	Copper-transporting ATPase 1	EV-specific
BSG	R4GMX5	R4GMX5;I3L192;A0A087WUV8;A0A087X2B5;B4DY23;Q54A51;B4DNE1;P35613;R4GN83	Basigin	EV-specific
C1QTNF3	B3KXI7	B3KXI7;E9PGA6;Q59G48;Q9BXJ4	Complement C1q tumor necrosis factor-related protein 3	EV-specific
CAB39	A0A087X0K1	A0A087X0K1;Q7Z4X0;A0A024R496;Q9Y376	Calcium-binding protein 39	EV-specific
CD151	E9PMR4	E9PMR4;A0A024RCB3;P48509;E9PRJ3;Q53FU5	Tetraspanin;CD151 antigen	EV-specific
CD38	B2R880	B2R880;P28907	ADP-ribosyl cyclase/cyclic ADP-ribose hydrolase 1	EV-specific
CD47	A0A0A1TSG4	A0A0A1TSG4;Q08722	Leukocyte surface antigen CD47	EV-specific
CD59	E9PNW4	E9PNW4;Q6FHM9;E9PR17;P13987;H0YET2	CD59 glycoprotein	EV-specific
CD81	E9PJK1	E9PJK1;E9PRJ8;H0YDL9;H0YDJ9;A0A024RCB7;E9PIF1;A6NMH8;P60033	Tetraspanin;CD81 antigen	EV-specific
CDH2	A0A024RC42	A0A024RC42;P19022	Cadherin-2	EV-specific
CDK4	F8VXD2	F8VXD2;A0A024R880;A0A087WZU2;A0A087X209;Q96GA5;E5RGN0;B4DER5;B4DHU6;B2R9L6;B4DDL9;B5BU53;G3V5T9;E7EUK8;B3KX76;A0A024R8R3;Q9BRL4;Q5H9N4;F5H6Z0;K7ELV5;B4DGP5;A0A024R996;A0A140VK97;A0A024R183;A0A024R980;B4DK03;A0A024RBH0;B7Z8T0;J3QSD7;A0A024RA66;Q9BVE2;B4DK59;A0A024RA85;A0A0S2Z355;F8VYH9;F8VZZ0;E5RIU6;Q6IAW3;Q9BWF9;A0A024RB10;A0A024RB77;A0A090N7W4;Q8IWB3;E7ESI2;Q6LC83;Q59G02;I6L9I5;A0A087WZZ9;K7EJ83…	Cyclin-dependent kinase 4;Cyclin-dependent kinase 13;Cyclin-dependent kinase 12;Cyclin-dependent kinase 6;Cyclin-dependent kinase 2;Cyclin-dependent kinase 17;Cyclin-dependent kinase 15;Cyclin-dependent kinase 1;Cyclin-dependent-like kinase 5;Cyclin-dependent kinase 16;Cyclin-dependent kinase 9;Cyclin-dependent kinase 18;Cyclin-dependent kinase 14;Cyclin-dependent kinase 3	EV-specific
CENPB	Q71VN4	Q71VN4;P07199	Major centromere autoantigen B	EV-specific
CIT	O14578	O14578;H7BYJ3	Citron Rho-interacting kinase	EV-specific
CLIP2	A7E2F7	A7E2F7;A0A140VJG6;Q9UDT6;Q7Z5B7	CAP-Gly domain-containing linker protein 2	EV-specific
CLU	Q5ISQ2	Q5ISQ2;H0YAS8;B4DW11;P10909	Clusterin;Clusterin beta chain;Clusterin alpha chain	EV-specific
CROCC	A1L0S9	A1L0S9;A1L0S8;B1AKD8;Q5TZA2	Rootletin	EV-specific
CTNNA2	P26232	P26232	Catenin alpha-2	EV-specific
CTNNB1	Q5ISL3	Q5ISL3;B4DSW9;B4DL06;B4DGU4;B5BU28;A0A024R2Q3;P35222	Catenin beta-1	EV-specific
DLG1	B4DF78	B4DF78;Q59FC4;A0A0C4DFT3;Q12959;Q8N3T5;E7EQD7	Disks large homolog 1	EV-specific
DSC1	Q9HB00	Q9HB00;Q08554	Desmocollin-1	EV-specific
DSG1	Q02413	Q02413	Desmoglein-1	EV-specific
DSG2	Q14126	Q14126	Desmoglein-2	EV-specific
DSP	B4E2A0	B4E2A0;Q4LE79;P15924;B4DKX6	Desmoplakin	EV-specific
EPN1	B4DU91	B4DU91;A0A024R4S1;Q9Y6I3	Epsin-1	EV-specific
ERBB2IP	Q96RT1	Q96RT1;Q1RMC9	Protein LAP2	EV-specific
ERC2	H7C4G9	H7C4G9;B4DG07;X6RM00;G8JLD3;X6RLX0;O15083;Q8IUD2	ERC protein 2;ELKS/Rab6-interacting/CAST family member 1	EV-specific
F10	Q5JVE7	Q5JVE7;P00742	Coagulation factor X;Factor X light chain;Factor X heavy chain;Activated factor Xa heavy chain	EV-specific
F9	F2RM35	F2RM35;F2RM37;P00740	Coagulation factor IX;Coagulation factor IXa light chain;Coagulation factor IXa heavy chain	EV-specific
FBLL1	A6NHQ2	A6NHQ2	rRNA/tRNA 2-O-methyltransferase fibrillarin-like protein 1	EV-specific
FGR	P78453	P78453;Q5TGY6;P09769	Tyrosine-protein kinase Fgr	EV-specific
FLJ57036	B4E3P1	B4E3P1	cDNA FLJ57036, highly similar to Homo sapiens tropomyosin 2 (beta) (TPM2), transcript variant 2,	EV-specific
FLOT2	A0A024QZ62	A0A024QZ62;Q14254;Q6FG43;J3QLD9;E7EMK3;Q9BTI6	Flotillin-2	EV-specific
FN1	P02751	P02751;A0A024R462;B7ZLE5;Q6MZM7;Q6N084;Q5CZ99;Q59G22	Fibronectin;Anastellin;Ugl-Y1;Ugl-Y2;Ugl-Y3	EV-specific
FTL	B1Q3B3	B1Q3B3;P02792;B1Q3B4;Q6S4P3	Ferritin;Ferritin light chain	EV-specific
GGT1	B5MCK8	B5MCK8;A0A140VJJ9;A0A024R1F4;A6NGU5;P36268;P19440;E7ETR7;E7ET76	Putative gamma-glutamyltranspeptidase 3;Putative gamma-glutamyltranspeptidase 3 heavy chain;Putative gamma-glutamyltranspeptidase 3 light chain;Inactive gamma-glutamyltranspeptidase 2;Gamma-glutamyltranspeptidase 1;Gamma-glutamyltranspeptidase 1 heavy chain;Gamma-glutamyltranspeptidase 1 light chain	EV-specific
GIPC1	A8K2I7	A8K2I7;A0A024R7I0;O14908;K7EM11;A0A024R7I1	PDZ domain-containing protein GIPC1	EV-specific
GNA11	A0A087WVZ3	A0A087WVZ3;K7EL62;Q59FM5;P29992	Guanine nucleotide-binding protein subunit alpha-11	EV-specific
GNAI3	P08754	P08754	Guanine nucleotide-binding protein G(k) subunit alpha	EV-specific
GNG5	P63218	P63218	Guanine nucleotide-binding protein G(I)/G(S)/G(O) subunit gamma-5	EV-specific
GOLGA7	Q7Z5G4	Q7Z5G4	Golgin subfamily A member 7	EV-specific
GRK6	D6RDA3	D6RDA3;D6RHC7;D6RHX8;F8W9W2;B3KPS5;Q96AD6;P43250	G protein-coupled receptor kinase 6	EV-specific
HIST1H1C	P16403	P16403	Histone H1.2	EV-specific
HIST1H1D	P16402	P16402	Histone H1.3	EV-specific
HIST1H2AB	Q08AJ9	Q08AJ9;A0A024R017;Q93077;Q7L7L0;P04908	Histone H2A;Histone H2A type 1-C;Histone H2A type 3;Histone H2A type 1-B/E	EV-specific
HIST1H2BN	Q99877	Q99877;P62807;B4DR52;I6L9F7;A0A024QZZ7;U3KQK0;B2R4S9;A0A024RCL8;A0A024RCJ9;P58876;Q93079;Q5QNW6;Q99879;Q99880;P57053;O60814;A8K9J7;Q0D2M2;Q96A08	Histone H2B type 1-N;Histone H2B type 1-C/E/F/G/I;Histone H2B;Histone H2B type 1-D;Histone H2B type 1-H;Histone H2B type 2-F;Histone H2B type 1-M;Histone H2B type 1-L;Histone H2B type F-S;Histone H2B type 1-K;Histone H2B type 1-A	EV-specific
HIST2H2AB	Q8IUE6	Q8IUE6	Histone H2A type 2-B	EV-specific
HIST2H2AC	Q16777	Q16777;Q6FI13	Histone H2A type 2-C;Histone H2A type 2-A	EV-specific
HIST2H3A	Q71DI3	Q71DI3	Histone H3.2	EV-specific
HLA-B	P30485	P30485;E3Q0X2;A0A142J2G8;U6EGG8;A0A1L5IUQ9;G0Z2K6;Q6F3D7;G9HZ41;A0A1C3L6G3;U3MKX3;U6BMA7;A0A192ZH34;J7QCI8;A0A0H4KBH8;I6ZY88;Q6F3D8;F4NBW2;C0KZ88;O77935;O75823;A0A2D1BY55;D5G2K4;Q9UIM4;Q9UE92;A0A0N7A4C1;D3XDF9;A0A0N7A4A5;H9BAN3;F4NBW3;Q9GIL0;O78078;A0A0G3EHC5;D9UAX9	HLA class I histocompatibility antigen, B-47 alpha chain	EV-specific
HSPA1L	B4DXY3	B4DXY3;Q53FA3;B2RCQ9;A0A1U9X7X9;A0A1U9X7X4;A0A1U9X7W7;B4DI54;P34931	Heat shock 70 kDa protein 1-like	EV-specific
IFNAR2	P48551	P48551;C9K067;F8WDE1;C9JM33;C9JCU0;S6FRS2;Q9BUA0	Interferon alpha/beta receptor 2	EV-specific
IGSF8	Q969P0	Q969P0;C9J8Z4	Immunoglobulin superfamily member 8	EV-specific
INHBE	P58166	P58166;F8VNP4	Inhibin beta E chain	EV-specific
INSR	P06213	P06213;Q4U0V1;Q86WY9	Insulin receptor;Insulin receptor subunit alpha;Insulin receptor subunit beta	EV-specific
ITGA2	E7ESP4	E7ESP4;E9PB77;E7EMF1;P17301	Integrin alpha-2	EV-specific
ITGA4	P13612	P13612;Q59H74;E7EP60;Q6PJE7	Integrin alpha-4	EV-specific
ITGB1	P05556	P05556	Integrin beta-1	EV-specific
ITGB3	B4DTY9	B4DTY9;H3BM21;L7UUZ7;P05106;F1C630;Q2YFE1;I3L4X8;L7UW06	Integrin beta;Integrin beta-3	EV-specific
JAK1	Q4LDX3	Q4LDX3;A0A0A0N0M2;P23458;Q8IV82;Q0VGA4;Q6P669	Non-specific protein-tyrosine kinase;Tyrosine-protein kinase;Tyrosine-protein kinase JAK1	EV-specific
KRAS	A0A024RAV5	A0A024RAV5;L7RSL8;P01116;Q92468;Q14014	GTPase KRas;GTPase KRas, N-terminally processed	EV-specific
LIME1	A0A087WUJ1	A0A087WUJ1;Q9H400;A0A087WT57	Lck-interacting transmembrane adapter 1	EV-specific
LIN7C	G3V1D4	G3V1D4;Q53FX5;Q9NUP9	Protein lin-7 homolog C	EV-specific
LRRC1	Q5T0G3	Q5T0G3;A8K883;A0A0G2JNZ2;A0A0G2JPP5;Q9BTT6;Q14160	Leucine-rich repeat-containing protein 1;Protein scribble homolog	EV-specific
LYN	B4DQ79	B4DQ79;A8K379;Q6NUK7;P07948;A8K4G3;H0Y3C5;J3KPD6;F6SF04;P08631	Non-specific protein-tyrosine kinase;Tyrosine-protein kinase Lyn;Tyrosine-protein kinase HCK	EV-specific
MB	F2Z2F1	F2Z2F1;B0QYF8;B2RA67;A0A1K0FU49;A0A024R1G3;P02144;U6FM64;U6FIV2;U6FIU7;B0QYF7;F2Z337;Q8WVH6;B4DUI1	Myoglobin	EV-specific
MOB1A	Q9H8S9	Q9H8S9;Q7L9L4;D6RCK3;B3KSH6;Q4W5E0	MOB kinase activator 1A;MOB kinase activator 1B	EV-specific
MPO	P05164	P05164;J3QSF7	Myeloperoxidase;Myeloperoxidase;89 kDa myeloperoxidase;84 kDa myeloperoxidase;Myeloperoxidase light chain;Myeloperoxidase heavy chain	EV-specific
MPP6	B8ZZG1	B8ZZG1;A0A024RA25;Q9NZW5	MAGUK p55 subfamily member 6	EV-specific
MPZL1	Q9UEL4	Q9UEL4;Q5U0H8;A8K5D4;O95297;Q9UEL6;A0A024R8Y3	Myelin protein zero-like protein 1	EV-specific
MYO1C	D3DTH7, B7Z9C0	D3DTH7, B7Z9C0;F5H6E2;B7Z3E5;O00159	Unconventional myosin-Ic	EV-specific
NME2	Q32Q12	Q32Q12;Q6FHN3;P22392;J3KPD9;O60361	Nucleoside diphosphate kinase;Nucleoside diphosphate kinase B;Putative nucleoside diphosphate kinase	EV-specific
NPTN	H3BQ94	H3BQ94;Q9UFM8;Q9Y639	Neuroplastin	EV-specific
NRAS	Q5U091	Q5U091;P01111	GTPase NRas	EV-specific
PARP4	Q9UKK3	Q9UKK3	Poly [ADP-ribose] polymerase 4	EV-specific
PFDN1	E5RGS4	E5RGS4;O60925	Prefoldin subunit 1	EV-specific
PI4KA	B4DYG5	B4DYG5;Q4LE69;P42356;D3DX33	Phosphatidylinositol 4-kinase alpha	EV-specific
PIEZO1	Q92508	Q92508;M4QHP2	Piezo-type mechanosensitive ion channel component 1;Piezo-type mechanosensitive ion channel component	EV-specific
PIP4K2A	P48426	P48426	Phosphatidylinositol 5-phosphate 4-kinase type-2 alpha	EV-specific
PKP4	Q99569	Q99569;Q4W5T8;A0A0D9SF60;Q6LCG8	Plakophilin-4	EV-specific
PLK1	B4E083	B4E083;Q59GD0;B2R841;P53350;Q58A51;D3DWF3	Serine/threonine-protein kinase PLK;Serine/threonine-protein kinase PLK1	EV-specific
POLR2M	L0R6H6	L0R6H6;E9PP13;Q6EEV4	DNA-directed RNA polymerase II subunit GRINL1A, isoforms 4/5	EV-specific
PRC1	A0A024RC67	A0A024RC67;O43663	Protein regulator of cytokinesis 1	EV-specific
PTPRK	Q86WJ2	Q86WJ2;Q68DT8;Q5TG12;E9PGC5;Q15262;H0Y6V4;A0A0G2JQF6;H0Y6P5	Protein-tyrosine-phosphatase;Receptor-type tyrosine-protein phosphatase kappa	EV-specific
RAB10	P61026	P61026;Q53T70	Ras-related protein Rab-10	EV-specific
RAB6B	Q5JQ44	Q5JQ44;P61225;F6U784;Q9Y3L5;P10114	Ras-related protein Rap-2b;Ras-related protein Rap-2c;Ras-related protein Rap-2a	EV-specific
RPL26	J3KTJ8	J3KTJ8;J3QRI7;J3QQQ9;J3QQV1;E5RIT6;J3QRC4;Q6IBH6;Q9UNX3;P61254;E5RHH1;J3KSS0;J3KS10;A0A024RBF6	60S ribosomal protein L26-like 1;60S ribosomal protein L26	EV-specific
RPL28	H0YLP6	H0YLP6;H0YMF4;H0YKD8;P46779;Q59F34	60S ribosomal protein L28	EV-specific
RPL35	F2Z388	F2Z388;A0A024R866;P42766;A4D2M5	60S ribosomal protein L35	EV-specific
RPL35A	P18077	P18077;F8WBS5;F8WB72;C9K025	60S ribosomal protein L35a	EV-specific
RPL36	Q9Y3U8	Q9Y3U8;J3QSB5	60S ribosomal protein L36	EV-specific
RPL39	Q59GN2	Q59GN2;P62891	Putative 60S ribosomal protein L39-like 5;60S ribosomal protein L39	EV-specific
RRAS2	P62070	P62070;E9PK85;A0A024QZF2;P10301	Ras-related protein R-Ras2;Ras-related protein R-Ras	EV-specific
S100A8	P05109	P05109	Protein S100-A8;Protein S100-A8, N-terminally processed	EV-specific
SELPLG	B4DT54	B4DT54;B4DHR9;A0A0C4DFY0;Q14242	P-selectin glycoprotein ligand 1	EV-specific
SLC2A1	B3KVN0	B3KVN0;B4DKW1;Q0P512;Q59GX2;P11166;B4DDR6	Solute carrier family 2, facilitated glucose transporter member 1	EV-specific
SLC30A1	Q9Y6M5	Q9Y6M5	Zinc transporter 1	EV-specific
SLC38A2	F8VUY8	F8VUY8;A8K6H9;A0A024R0W3;Q96QD8	Sodium-coupled neutral amino acid transporter 2	EV-specific
SLC38A5	C9JJU1	C9JJU1;C9JMY2;C9JHH7;C9JWG4;C9JNK4;A0A024QYY0;Q8WUX1	Sodium-coupled neutral amino acid transporter 5	EV-specific
SLC39A14	E5RIP4	E5RIP4;A0A0S2Z5C8;A0A0S2Z5B1;A0A0S2Z5Z7;A0A0S2Z534;Q15043	Zinc transporter ZIP14	EV-specific
SLC44A1	A0A024R151	A0A024R151;Q8WWI5	Choline transporter-like protein 1	EV-specific
SLC7A1	B2R728	B2R728;A0A024RDQ9;P30825;Q5JR49;A0A0A8K9B7	High affinity cationic amino acid transporter 1	EV-specific
SNAP23	H3BNE1	H3BNE1;H3BR18;H3BM38;H3BPJ0;A0A024R9R8;A8K287;O00161;H3BNG6;H3BU94	Synaptosomal-associated protein;Synaptosomal-associated protein 23	EV-specific
SNTB2	A0A024R732	A0A024R732;Q13425;A0A140TA73	Beta-2-syntrophin	EV-specific
SPN	C9JUK7	C9JUK7;A0A024R629;P16150	Leukosialin	EV-specific
SRSF10	Q5JRI1	Q5JRI1;Q53GD7;A0A0S2Z504;O75494;Q6IQ42;Q8WXF0	Serine/arginine-rich splicing factor 10;Serine/arginine-rich splicing factor 12	EV-specific
STOM	B4E2V5	B4E2V5;B4DZK8;A0A024R882;P27105	Erythrocyte band 7 integral membrane protein	EV-specific
TCOF1	B4DRA2	B4DRA2;J3KQ96;E7ETY2;Q13428	Treacle protein	EV-specific
TMEM30B	B4DIF5	B4DIF5;B4DDK3;Q3MIR4;Q9NV96	Cell cycle control protein 50B;Cell cycle control protein 50A	EV-specific
TMSB10	P63313	P63313	Thymosin beta-10	EV-specific
TOM1L2	Q6ZVM7	Q6ZVM7;B7Z8F0;F5H3S6;B7Z671;B7Z2U2	TOM1-like protein 2	EV-specific
TSPAN14	Q8N2P5	Q8N2P5;H7BXY6;Q8NG11	Tetraspanin;Tetraspanin-14	EV-specific
TSTD1	Q8NFU3	Q8NFU3	Thiosulfate sulfurtransferase/rhodanese-like domain-containing protein 1	EV-specific
YES1	B2RA70	B2RA70;J3QRU1;P07947;Q9H7V3;B3KPS6;P12931;P06241	Non-specific protein-tyrosine kinase;Tyrosine-protein kinase Yes;Proto-oncogene tyrosine-protein kinase Src;Tyrosine-protein kinase Fyn	EV-specific
ZDHHC5	Q9C0B5	Q9C0B5;A0A024R546;H0YEF4	Palmitoyltransferase ZDHHC5;Palmitoyltransferase	EV-specific
AARS	P49588	P49588	Alanine--tRNA ligase, cytoplasmic	common cells and EV
ABCE1	D6R9I9	D6R9I9;P61221	ATP-binding cassette sub-family E member 1	common cells and EV
ABCF1	Q59F96	Q59F96;H0YGW7;Q2L6I2;A0A1U9X609;Q8NE71	ATP-binding cassette sub-family F member 1	common cells and EV
ACAT2	Q59GW6	Q59GW6;A8K4W5;Q9BWD1	Acetyl-CoA acetyltransferase, cytosolic	common cells and EV
ACLY	A0A024R1Y2	A0A024R1Y2;A0A024R1T9;Q4LE36;P53396;Q8N9C4	ATP-citrate synthase	common cells and EV
ACSL3	B3KN05	B3KN05;B2RBE0;A0A024R497;O95573;F5GWH2	Long-chain-fatty-acid--CoA ligase 3	common cells and EV
ACSL4	Q8TAF6	Q8TAF6;O60488;B4DH39	Long-chain-fatty-acid--CoA ligase 4	common cells and EV
ACTG1	Q53GK6	Q53GK6;Q53G99;Q53G76;Q1KLZ0;P60709;B4E335;Q8WVW5;B4DW52;B7ZAP6;Q6PJ43;B3KWQ3;V9HVZ7;Q96FU6	Actin, cytoplasmic 1;Actin, cytoplasmic 1, N-terminally processed	common cells and EV
ACTC1	P68032	P68032;P68133;A8K3K1;B7Z6P1;D2JYH4;P63267;P62736;B3KW67;A6NL76;Q7Z7J6;B3KUD3;B4DUI8;C9JFL5;F6UVQ4;F6QUT6;B7Z6I1	Actin, alpha cardiac muscle 1;Actin, alpha skeletal muscle;Actin, gamma-enteric smooth muscle;Actin, aortic smooth muscle	common cells and EV
ACTN4	O43707	O43707;A0A0S2Z3G9;Q96BG6;F5GXS2	Alpha-actinin-4	common cells and EV
ACTR1A	B4DMT4	B4DMT4;B4DXP9;B4DM97;P61163;R4GMT0	Alpha-centractin	common cells and EV
ACTR2	B4DWQ5	B4DWQ5;Q8IY98;F5H6T1;B4DHK9;P61160	Actin-related protein 2	common cells and EV
ACTR3	B4DT29	B4DT29;B4DXW1;A0A024RAI1;P61158;B4DTI0;Q59FV6	Actin-related protein 3	common cells and EV
ADAR	D3DV75	D3DV75;B7Z8Y3;H0YCK3;A0A024DAK3;Q59EC0;P55265	Double-stranded RNA-specific adenosine deaminase	common cells and EV
ADRM1	A0A087WUX6	A0A087WUX6;B4DMP7;Q68E00;A0A087WX59;Q16186	Proteasomal ubiquitin receptor ADRM1	common cells and EV
ADSL	A0A096LP92	A0A096LP92;A0A096LPA2;B4DP46;Q71UA4;X5D8S6;A0A1B0GWJ0;A0A1B0GTJ7;A8K4X6;A0A1B0GWF8;A0A1B0GTG9;X5D2Z4;A0A096LNY6;X5DP48;B4DUM2;A0A096LNY5;A0A0A6YY92;P30566	Adenylosuccinate lyase	common cells and EV
ADSS	B4E1L0	B4E1L0;A0A024R5Q7;P30520	Adenylosuccinate synthetase isozyme 2	common cells and EV
AHCY	P23526	P23526;Q1RMG2	Adenosylhomocysteinase	common cells and EV
AHNAK	Q09666	Q09666	Neuroblast differentiation-associated protein AHNAK	common cells and EV
AHSA1	H0YJ63	H0YJ63;G3V438;H0YJG7;O95433	Activator of 90 kDa heat shock protein ATPase homolog 1	common cells and EV
AIFM1	A0A140VK04	A0A140VK04;E9PMA0;O95831	Apoptosis-inducing factor 1, mitochondrial	common cells and EV
AIMP2	A0A024QZY1	A0A024QZY1;B2R7M3;Q13155	Aminoacyl tRNA synthase complex-interacting multifunctional protein 2	common cells and EV
AK2	B4DLK2	B4DLK2;G3V213;F8VZG5;F8W1A4;A0A140VK93;P54819	Adenylate kinase 2, mitochondrial;Adenylate kinase 2, mitochondrial;Adenylate kinase 2, mitochondrial, N-terminally processed	common cells and EV
ALDH16A1	Q8IZ83	Q8IZ83;B4DVV1;F5H4B6;B4DQ15	Aldehyde dehydrogenase family 16 member A1	common cells and EV
ALDH9A1	B4DE91	B4DE91;P49189;B4DX14;B9EKV4	4-trimethylaminobutyraldehyde dehydrogenase	common cells and EV
ALDOA	V9HWN7	V9HWN7;P04075;H3BQN4;J3KPS3;H3BPS8;H3BUH7;A0A0M4FNU3;H3BR04	Fructose-bisphosphate aldolase;Fructose-bisphosphate aldolase A	common cells and EV
ALDOC	B7Z1N6	B7Z1N6;B7Z1Y2;A0A024QZ64;B7Z3K9;P09972;K7EKH5;C9J8F3;J3KSV6;J3QKP5;A8MVZ9	Fructose-bisphosphate aldolase;Fructose-bisphosphate aldolase C	common cells and EV
ANP32A	H0YN26	H0YN26;Q6PKH8;Q08AJ6;P39687;Q3KPI8;Q1AHP8;Q53F35;O43423;Q92688	Acidic leucine-rich nuclear phosphoprotein 32 family member A;Acidic leucine-rich nuclear phosphoprotein 32 family member C;Acidic leucine-rich nuclear phosphoprotein 32 family member B	common cells and EV
ANP32E	E9PPH5	E9PPH5;Q53F20;Q9BTT0	Acidic leucine-rich nuclear phosphoprotein 32 family member E	common cells and EV
ANXA1	Q5T3N1	Q5T3N1;Q5TZZ9;P04083;B5BU38	Annexin;Annexin A1	common cells and EV
ANXA10	Q9UJ72	Q9UJ72	Annexin A10	common cells and EV
ANXA11	Q6ICS0	Q6ICS0;Q59EP1;B4DPJ2;Q5T0G8;P50995;B7Z6L0	Annexin;Annexin A11	common cells and EV
ANXA2	P07355	P07355;A0A024R5Z7;V9HW65;H0YN42;A6NMY6;H0YMU9;H0YMD0;B4DNH8;H0YKS4;H0YMM1;H0YM50;H0YKZ7;H0YLV6;H0YMT9;H0YKX9	Annexin A2;Annexin;Putative annexin A2-like protein	common cells and EV
ANXA5	V9HWE0	V9HWE0;P08758;D6RBL5;D6RBE9	Annexin;Annexin A5	common cells and EV
ANXA7	B4DT77	B4DT77;B4DWU2;B4DHY4;Q53HM8;B2R7L2;B2R657;P20073	Annexin;Annexin A7	common cells and EV
AP2A2	B7Z5S9	B7Z5S9;O94973;O95782;B4DXJ6;A0A0G2JQM1;B7Z1Q4;A0A0G2JS82	AP-2 complex subunit alpha-2;AP-2 complex subunit alpha-1	common cells and EV
AP2B1	P63010	P63010;Q68DI0;A0A140VJE8;A8K0G3;A8K916;H0UID3;A0A087WU93;A0A087WZQ6;H0UID4;H0UID5;B4DWG4;A0A087X253;A0A087WYD1;B4E261	AP-2 complex subunit beta;AP complex subunit beta	common cells and EV
AP2M1	C9JJ47	C9JJ47;B7Z4N2;B4DJB1;B4DFM1;A0A087WY71;E9PFW3;B4DNB9;Q96CW1;C9JTK4;C9JGT8;B4DTI4;B4E304	AP-2 complex subunit mu	common cells and EV
AP3D1	Q6PK82	Q6PK82;O14617	AP-3 complex subunit delta-1	common cells and EV
APEH	F8WEH5	F8WEH5;H7C393;A0A024R2U9;C9JIF9;P13798	Acylamino-acid-releasing enzyme	common cells and EV
APOC3	B0YIW2	B0YIW2;A3KPE2;P02656	Apolipoprotein C-III	common cells and EV
APPL1	Q9UKG1	Q9UKG1;B4DQX8	DCC-interacting protein 13-alpha	common cells and EV
APRT	P07741	P07741;H3BQZ9;H3BQF1;H3BSW3;H3BQB1	Adenine phosphoribosyltransferase	common cells and EV
ARCN1	Q6P1Q5	Q6P1Q5;B0YIW5;Q6MZV5;B0YIW6;P48444	Coatomer subunit delta	common cells and EV
ARF3	P61204	P61204;P84077;A0A024R0Y6;A0A024R3Q3;Q5ISS1;F5H423;B4DEB9;B4DN70;A4D0Z3;B4DJC8;C9J1Z8;B4E190;F5H0C7;B4DLJ3;P84085	ADP-ribosylation factor 3;ADP-ribosylation factor 1;ADP-ribosylation factor 5	common cells and EV
ARF4	P18085	P18085;C9JPM4;C9JAK5	ADP-ribosylation factor 4	common cells and EV
ARHGAP17	I3L4P0	I3L4P0;I3L1S9;C9IZD3;Q68EM7	Rho GTPase-activating protein 17	common cells and EV
ARHGDIA	J3KTF8	J3KTF8;V9HWE8;J3QQX2;P52565;J3KRE2;J3KS60;J3QW41;A0A0S2Z3D9;J3KRY1	Rho GDP-dissociation inhibitor 1	common cells and EV
ARHGEF1	A0A024R0R1	A0A024R0R1;M0QZR4;Q92888;M0QZH8;Q49AN3;M0QYS3;M0QYC1	Rho guanine nucleotide exchange factor 1	common cells and EV
ARHGEF2	D3DVA5	D3DVA5;V9GYM8;Q92974;Q5VY93	Rho guanine nucleotide exchange factor 2	common cells and EV
ARPC1A	V9HVZ6	V9HVZ6;Q92747;E9PF58;Q53GB6;A0A0K0K1L3;A0A1W2PNV4;Q75MY0;Q59GQ0	Actin-related protein 2/3 complex subunit 1A	common cells and EV
ARPC2	A0A024R408	A0A024R408;Q53R19;O15144;H7C3F9	Actin-related protein 2/3 complex subunit 2	common cells and EV
ARPC3	F8VR50	F8VR50;C9JZD1;B4DM63;Q2LE71;B2R4D5;O15145	Actin-related protein 2/3 complex subunit 3	common cells and EV
ARPC4	F8WDD7	F8WDD7;Q9H7Z5;F8WCF6;A0A0A6YYG9;P59998;H7C0A3	Actin-related protein 2/3 complex subunit 4	common cells and EV
ARPC5	O15511	O15511	Actin-related protein 2/3 complex subunit 5	common cells and EV
ASNS	P08243	P08243;F8WEJ5;B4DY32	Asparagine synthetase [glutamine-hydrolyzing]	common cells and EV
ATIC	V9HWH7	V9HWH7;P31939;B2R7P8;B4DP06;C9JLK0	Bifunctional purine biosynthesis protein PURH;Phosphoribosylaminoimidazolecarboxamide formyltransferase;IMP cyclohydrolase	common cells and EV
ATP1B3	P54709	P54709;C9JA36;D3DNF9;C9JXZ1	Sodium/potassium-transporting ATPase subunit beta-3	common cells and EV
ATP2A2	A0A0S2Z3L2	A0A0S2Z3L2;P16615	Sarcoplasmic/endoplasmic reticulum calcium ATPase 2	common cells and EV
ATP5A1	V9HW26	V9HW26;P25705;B4DGW3;K7ERX7;K7EK77;K7EQH4;K7EJP1	ATP synthase subunit alpha;ATP synthase subunit alpha, mitochondrial	common cells and EV
ATP5B	Q0QEN7	Q0QEN7;V9HW31;P06576;H0YH81;F8W079	ATP synthase subunit beta;ATP synthase subunit beta, mitochondrial	common cells and EV
ATP6V0D1	J3QL14	J3QL14;R4GN72;B2R7M1;F5GYQ1;B7Z6L9;P61421;B7Z788	V-type proton ATPase subunit d 1	common cells and EV
ATP6V1A	P38606	P38606;C9JA17;C9JVW8;B7Z2V6	V-type proton ATPase catalytic subunit A	common cells and EV
ATP6V1B2	B4DFM5	B4DFM5;A0A140VK65;P21281;B4DQI9;Q71UA2;B4DWH7;C9JL73;P15313	V-type proton ATPase subunit B, brain isoform;V-type proton ATPase subunit B, kidney isoform	common cells and EV
ATP6V1E1	C9J8H1	C9J8H1;Q53Y06;P36543	V-type proton ATPase subunit E 1	common cells and EV
ATXN2L	A0A024QZC0	A0A024QZC0;A0A024QZB7;A0A024QZ91;Q8WWM7	Ataxin-2-like protein	common cells and EV
B2M	B4E0X1	B4E0X1;A6XMH4;P61769;H0YLF3;F5H6I0;A6XND9	Beta-2-microglobulin;Beta-2-microglobulin;Beta-2-microglobulin form pI 5.3	common cells and EV
BANF1	O75531	O75531;A0A024R5H0;B2R4V4	Barrier-to-autointegration factor;Barrier-to-autointegration factor, N-terminally processed	common cells and EV
BOLA2	Q9H3K6	Q9H3K6;A0A087WZT3	BolA-like protein 2	common cells and EV
BST2	B4E0Z6	B4E0Z6;A0A024R7H5;Q10589	Bone marrow stromal antigen 2	common cells and EV
C14orf166	Q549M8	Q549M8;Q5RLJ0;Q9Y224	UPF0568 protein C14orf166	common cells and EV
CACYBP	Q6NVY0	Q6NVY0;A0A024R904;Q9HB71	Calcyclin-binding protein	common cells and EV
CAD	Q53SY7	Q53SY7;F8VPD4;P27708	CAD protein;Glutamine-dependent carbamoyl-phosphate synthase;Aspartate carbamoyltransferase;Dihydroorotase	common cells and EV
CALM2	E7EMB3	P0DP25;P0DP24;H0Y7A7;B2RDW0;B4DJ51;P0DP23;E7ETZ0;E7EMB3;Q9BRL5;Q5ISS4;Q96HY3;A8K1M2;G3V361;M0QZ52	Calmodulin2	common cells and EV
CALR	B4DHR1	B4DHR1;Q53G71;V9HW88;P27797	Calreticulin	common cells and EV
CAND1	A8K8U1	A8K8U1;Q86VP6;A0A0C4DGH5	Cullin-associated NEDD8-dissociated protein 1	common cells and EV
CANX	P27824	P27824	Calnexin	common cells and EV
CAP1	B4DI38	B4DI38;D3DPU2;B2RDY9;B4DNY3;B4DNW7;Q01518;B4DUZ8;B4DNA3	Adenylyl cyclase-associated protein;Adenylyl cyclase-associated protein 1	common cells and EV
CAPN1	B4DWH5	B4DWH5;A0A024R5A3;A0A024R580;B2RDI5;P07384	Calpain-1 catalytic subunit	common cells and EV
CAPNS1	K7EM73	K7EM73;K7EIV0;A0A075B7C0;K7ELJ7;A0A0C4DGQ5;P04632;U3KQE2	Calpain small subunit 1	common cells and EV
CAPRIN1	E9PLA9	E9PLA9;B4DSF8;G3V153;B3KXU8;Q14444	Caprin-1	common cells and EV
CAPZA1	A0A024R0E5	A0A024R0E5;A8K0T9;P52907	F-actin-capping protein subunit alpha-1	common cells and EV
CAPZA2	Q53GE2	Q53GE2;Q53GC7;A4D0V4;P47755;C9JUG7;F8W9N7;A0A0D9SET8	F-actin-capping protein subunit alpha-2	common cells and EV
CAPZB	B1AK85	B1AK85;B2R7T8;P47756;B1AK87;B1AK88;B4DWA6	F-actin-capping protein subunit beta	common cells and EV
CASP3	Q5ISR2	Q5ISR2;Q5IS99;Q5IS54;P42574;C9JXR7;Q5HYI3;A8MVM1	Caspase-3;Caspase-3 subunit p17;Caspase-3 subunit p12	common cells and EV
CCT2	V9HW96	V9HW96;P78371;F5GWF6;B7Z4R3;F8VQ14	T-complex protein 1 subunit beta	common cells and EV
CCT3	B4DUR8	B4DUR8;B3KX11;Q59H77;P49368;Q2TU64	T-complex protein 1 subunit gamma	common cells and EV
CCT4	B7Z9L0	B7Z9L0;P50991;B7Z2Z8;A8K3C3;B7Z2F4	T-complex protein 1 subunit delta	common cells and EV
CCT5	E7ENZ3	E7ENZ3;B4DYC8;B4DZT5;B4DXI1;V9HW37;P48643;B4DE30;B7ZAR1;B4DDU6;E9PCA1;Q9BU08;Q96GI1;B4DX08;B4DZY9	T-complex protein 1 subunit epsilon	common cells and EV
CCT6A	Q59ET3	Q59ET3;B2R9K8;A0A024RDL1;P40227;A1JUI8;B4DPJ8	T-complex protein 1 subunit zeta	common cells and EV
CCT7	Q53HV2	Q53HV2;Q99832;Q6IBT3;B7Z7I4;B7Z1C9	T-complex protein 1 subunit eta	common cells and EV
CCT8	Q53HU0	Q53HU0;P50990;Q7Z759	T-complex protein 1 subunit theta	common cells and EV
CD48	Q6IAZ2	Q6IAZ2;A0A087X1S7;P09326	CD48 antigen	common cells and EV
CDC37	K7EIU0	K7EIU0;A1L0W4;K7EQA9;Q6FG59;A0A024R7B7;Q16543	Hsp90 co-chaperone Cdc37;Hsp90 co-chaperone Cdc37, N-terminally processed	common cells and EV
CDC42	A0A024RAE4	A0A024RAE4;B4E1U9;P60953;B7ZAY4;B4DMH5;Q5JYX0;Q9UJM1;A0A024RAE6;A0A024R9T1	Cell division control protein 42 homolog	common cells and EV
CEP55	Q53EZ4	Q53EZ4;H0Y432	Centrosomal protein of 55 kDa	common cells and EV
CFL1	V9HWI5	V9HWI5;P23528;G3V1A4;E9PP50;E9PK25;B4E112;E9PQB7;E9PLJ3;E9PS23	Cofilin-1	common cells and EV
CHMP4A	E9PQI5	E9PQI5;E9PQ80;E9PSI1;B7Z6C9;Q9BY43	Charged multivesicular body protein 4a	common cells and EV
CIB1	A0A140VK09	A0A140VK09;Q99828	Calcium and integrin-binding protein 1	common cells and EV
CKAP4	Q8TB01	Q8TB01;Q6NWZ1;A0A024RBH2;Q07065;B3KVX6	Cytoskeleton-associated protein 4	common cells and EV
CLIC1	Q5SRT3	Q5SRT3;Q53FB0;O00299;A0A1U9X8Y4	Chloride intracellular channel protein;Chloride intracellular channel protein 1	common cells and EV
CLIC2	O15247	O15247;A6PVS0	Chloride intracellular channel protein 2	common cells and EV
CLIC4	B4DWC4	B4DWC4;Q6FIC5;Q9Y696;Q9NVF8;B3KTR3	Chloride intracellular channel protein;Chloride intracellular channel protein 4	common cells and EV
CLTA	P09496	P09496;F8WF69;C9J8P9	Clathrin light chain A	common cells and EV
CLTC	A0A087WVQ6	A0A087WVQ6;Q00610	Clathrin heavy chain;Clathrin heavy chain 1	common cells and EV
CNDP2	Q96KP4	Q96KP4;B4DV28;B4DPF1;A0A024R382;Q9NW02	Cytosolic non-specific dipeptidase	common cells and EV
CNN2	A0A087X271	A0A087X271;B4DDF4;Q6FHE4;Q6FHC3;Q53GK7;B4DUT8;Q99439;K7ES69;A0A087X1X5;H3BVI6;B4DHU5	Calponin;Calponin-2	common cells and EV
CNOT2	H0YI80	H0YI80;H0YHT6;H0YI11;H0YH84;F8VV52;B3KTL6;B2RDX7;A0A024RBD8;Q9NZN8	CCR4-NOT transcription complex subunit 2	common cells and EV
CNP	A0A024R1T5	A0A024R1T5;P09543;K7EN66;C9K0L8;K7ERZ0;K7ERC4	2,3-cyclic-nucleotide 3-phosphodiesterase	common cells and EV
COASY	K7EP09	K7EP09;K7EPT0;K7ESK6;K7ES73;B4E1C0;K7EN91;Q13057	Bifunctional coenzyme A synthase;Phosphopantetheine adenylyltransferase;Dephospho-CoA kinase	common cells and EV
COPA	P53621	P53621	Coatomer subunit alpha;Xenin;Proxenin	common cells and EV
COPB1	P35606	P35606	Coatomer subunit beta	common cells and EV
COPB2	E9PP73	E9PP73;P53618	Coatomer subunit beta	common cells and EV
COPG1	Q9Y678	Q9Y678	Coatomer subunit gamma-1	common cells and EV
COPS3	J3QKR0	J3QKR0;C9JLV5;Q9UNS2;J3QL22;J3QS85;J3KTQ1;K7ES36;H7C3P9	COP9 signalosome complex subunit 3	common cells and EV
COPS4	Q53FV3	Q53FV3;B3KM48;A0A0S2Z5H7;D6RAX7;D6RFN0;Q9BT78;D6RD63	COP9 signalosome complex subunit 4	common cells and EV
COPS6	B2R514	B2R514;E7EM64;Q7L5N1	COP9 signalosome complex subunit 6	common cells and EV
CORO1C	Q53G58	Q53G58;B3KN06;A0A024RBI5;Q59EA2;Q9ULV4;B4E3S0;B4DMH3;B7Z9V0	Coronin;Coronin-1C	common cells and EV
CORO7	B3KUH7	B3KUH7;B3KSY4;A0A0A6YYL4;P57737;I3L351;I3L442;I3L212;E7EP81;B4E0F2;I3L167;B4DKU9	Coronin;Coronin-7	common cells and EV
CPNE1	Q59EI4	Q59EI4;F2Z2V0;B0QZ18;Q99829;H0Y524;A6PVH9	Copine-1	common cells and EV
CPNE3	A0A024R994	A0A024R994;O75131	Copine-3	common cells and EV
CSDE1	E9PKN4	E9PKN4;E9PLD4;Q96L66;Q9GZV0;A0A024R0K2;A0A024R0E2;O75534	Cold shock domain-containing protein E1	common cells and EV
CSNK2A1	Q2I0Y7	Q2I0Y7;E7EU96;B5BUH5;Q5U5J2;Q8NEV1;P68400;B2R6D7	Casein kinase II subunit alpha 3;Casein kinase II subunit alpha	common cells and EV
CSRP1	Q6AWD1	Q6AWD1;Q6AI18;E9PP21;Q9BTA4;B3KVC9;B4DY28;Q6ZMS3;P21291	Cysteine and glycine-rich protein 1	common cells and EV
CTAG1A	P78358	P78358;A0A0A0MTT5	Cancer/testis antigen 1	common cells and EV
CTHRC1	Q96CG8	Q96CG8;E5RK99	Collagen triple helix repeat-containing protein 1	common cells and EV
CTNNA1	P35221	P35221;B4E2G8;G3XAM7;B4DU00;B4DKT9;Q49AD3	Catenin alpha-1	common cells and EV
CTPS1	B4E1E0	B4E1E0;B4DMB5;P17812	CTP synthase;CTP synthase 1	common cells and EV
DARS	D3DP78	D3DP78;A0A140VJW5;P14868;Q53T60	Aspartate--tRNA ligase, cytoplasmic	common cells and EV
DAZAP1	K7EQ02	K7EQ02;K7EQ55;K7EK33;A0A0S2Z569;Q5IRN2;Q96EP5	DAZ-associated protein 1	common cells and EV
DBNL	B4DKZ4	B4DKZ4;B4DDD6;Q9UJU6;F2Z2V3;F8WB73;F8WCK3;F2Z3E3;F8WC20;F8WBB2;F8WFE1;F8WBG8;B4DNX5;Q59FH4;H0Y5J4;B4DDU5;B4DXL9	Drebrin-like protein	common cells and EV
DCD	P81605	P81605	Dermcidin;Survival-promoting peptide;DCD-1	common cells and EV
DCTN1	E7EX90	E7EX90;Q6MZZ3;Q14203	Dynactin subunit 1	common cells and EV
DCTN2	A8K8J9	A8K8J9;V9HW58;Q53H88;Q13561;H0YI98;B3KTX4;F8W1I6	Dynactin subunit 2	common cells and EV
DDAH2	H0Y7N1	H0Y7N1;A0A140T971;Q5SSV3;Q5SRR8;V9HW53;O95865	N(G),N(G)-dimethylarginine dimethylaminohydrolase 2	common cells and EV
DDB1	F5GY55	F5GY55;B7Z2A1;Q16531;B4DZP5;B4DSA8	DNA damage-binding protein 1	common cells and EV
DDOST	U3KQ84	U3KQ84;A0A0C4DGS1;A0A024RAD5;P39656	Dolichyl-diphosphooligosaccharide--protein glycosyltransferase 48 kDa subunit	common cells and EV
DDT	B4DJQ7	B4DJQ7;Q53Y51;J3KQ18;A0A0F7RPW6;B5MC82;B4E259;P30046;A6NHG4	D-dopachrome decarboxylase;D-dopachrome decarboxylase-like protein	common cells and EV
DDX1	F1T0B3	F1T0B3;A0A087X2G1;A3RJH1;Q92499;B4DP70	ATP-dependent RNA helicase DDX1	common cells and EV
DDX17	A0A1X7SBZ2	A0A1X7SBZ2;A0A1W2PQ51;Q59F66;Q92841;B4DZQ7	Probable ATP-dependent RNA helicase DDX17	common cells and EV
DDX39A	B4DX78	B4DX78;O00148;Q13838;A0A024RCM3;Q5STU3;Q69YT6	ATP-dependent RNA helicase DDX39A;Spliceosome RNA helicase DDX39B	common cells and EV
DDX3X	A0A0D9SFB3	A0A0D9SFB3;A0A0D9SG12;B5BTY4;Q59GX6;A0A0D9SF53;O00571;Q5S4N1;B4DLU5;A0A024R9A4;O15523	ATP-dependent RNA helicase DDX3X;ATP-dependent RNA helicase DDX3Y	common cells and EV
DDX5	B4DN41	B4DN41;J3KTA4;B5BUE6;P17844;B4DNG2;Q7Z2V5;Q59E92	Probable ATP-dependent RNA helicase DDX5	common cells and EV
DDX6	P26196	P26196;B2R858;Q8IV96	Probable ATP-dependent RNA helicase DDX6	common cells and EV
DHX9	Q08211	Q08211;Q58F26;Q6PJK6	ATP-dependent RNA helicase A	common cells and EV
DNAJB1	M0R080	M0R080;Q6FI51;Q6FHS4;P25685;M0R128;A0A1B0GX60;M0R1D6;M0QZD0;M0QYT3;M0QXK0	DnaJ homolog subfamily B member 1	common cells and EV
DNAJC13	O75165	O75165;B3KN02	DnaJ homolog subfamily C member 13	common cells and EV
DNM2	P50570	P50570;Q59G96;E5RHK8;B3KPF2;K7EMQ3;Q9UQ16;B4DJ53	Dynamin-2;Dynamin-3	common cells and EV
DNPH1	H0Y8X4	H0Y8X4;O43598	2-deoxynucleoside 5-phosphate N-hydrolase 1	common cells and EV
DPP3	E9PNX5	E9PNX5;E9PKK8;E9PQ14;E9PPK9;B4E357;Q5JPB8;Q53HL4;Q53GT4;G3V1D3;G3V180;Q9NY33	Dipeptidyl peptidase 3	common cells and EV
DSTN	F6RFD5	F6RFD5;V9HWA6;P60981;B7Z9M9	Destrin	common cells and EV
DUT	P33316	P33316;H0YNW5;A0A0C4DGL3;H0YKC5;H0YMP1;H0YMM5;H0YNJ9;H0YKI0	Deoxyuridine 5-triphosphate nucleotidohydrolase, mitochondrial	common cells and EV
DYNC1H1	Q14204	Q14204	Cytoplasmic dynein 1 heavy chain 1	common cells and EV
DYNC1I2	Q9H5W7	Q9H5W7;B4DX93;Q59GU5;B4DPZ3;A0A140VKE9;Q13409	Cytoplasmic dynein 1 intermediate chain 2	common cells and EV
DYNLL1	Q6FGH9	Q6FGH9;Q96FJ2;P63167	Dynein light chain 2, cytoplasmic;Dynein light chain 1, cytoplasmic	common cells and EV
DYNLRB2	A0A140VJH9	A0A140VJH9;B4DFR2;H3BQI1;B1AKR6;Q9NP97;Q8TF09	Dynein light chain roadblock-type 1;Dynein light chain roadblock-type 2	common cells and EV
EDC4	Q6P2E9	Q6P2E9	Enhancer of mRNA-decapping protein 4	common cells and EV
EEF1A1	Q5VTE0,Q8IUB0	Q5VTE0;A8K9C4;Q53G85;Q53GE9;Q53HM9;Q53HQ7;Q53HR5;Q6IPT9;Q6IPN6;P68104;Q6IPS9;Q96RE1;A0A087WVQ9;Q53GA1;B4DNE0;Q9NZS6;Q5ISU0;B4DV42;Q53HR1;Q53G89;Q9H2I7;A0A087WV01;Q05639;Q8TBL1;Q504Z0;Q6P4C9;Q96CD8;Q6P082;Q96C29;B4E2C5	Putative elongation factor 1-alpha-like 3;Elongation factor 1-alpha;Elongation factor 1-alpha 1;Elongation factor 1-alpha 2	common cells and EV
EEF1B2	A0A024R3W7	A0A024R3W7;P24534;A4D1M6	Elongation factor 1-beta	common cells and EV
EEF1D	P29692	P29692;E9PRY8;B2RAR6;D3DWK1;Q9H7G6;Q71RH4;A0A087X1X7;E9PK01;Q9BW34;H0YCK7;E9PQZ1;E9PQC9;E9PQ49;E9PL12;E9PPR1;H0YE72;E9PIZ1;E9PMW7;H0YE58;E9PI39	Elongation factor 1-delta	common cells and EV
EEF1E1	D6RBD7	D6RBD7;C9J1V9;O43324;D6RCQ0;H0YAL7	Eukaryotic translation elongation factor 1 epsilon-1	common cells and EV
EEF1G	Q53YD7	Q53YD7;P26641	Elongation factor 1-gamma	common cells and EV
EEF2	P13639	P13639;B4DPU3;Q8TA90	Elongation factor 2	common cells and EV
EFTUD2	Q8IXJ3	Q8IXJ3;B3KX19;Q6IBM8;A8KAP3;Q15029;B4DZB1;K7EJ74;K7EP67	116 kDa U5 small nuclear ribonucleoprotein component	common cells and EV
EHBP1L1	Q8N3D4	Q8N3D4;E9PIH6	EH domain-binding protein 1-like protein 1	common cells and EV
EHD1	B2R5U3	B2R5U3;A0A024R571;Q9H4M9;B4DMV9;B4DR44;C9JC03;B4DZH9;B4DTR4;C9J2Z4	EH domain-containing protein 1	common cells and EV
EIF1	Q6IAV3	Q6IAV3;K7EM18;P41567;Q6FG85;Q53F41;O60739	Eukaryotic translation initiation factor 1;Eukaryotic translation initiation factor 1b	common cells and EV
EIF2S1	H0YJS4	H0YJS4;G3V4T5;Q53XC0;P05198;Q5IST9	Eukaryotic translation initiation factor 2 subunit 1	common cells and EV
EIF2S2	Q6IBR8	Q6IBR8;B5BU01;P20042;Q96I16	Eukaryotic translation initiation factor 2 subunit 2	common cells and EV
EIF2S3	P41091	P41091;Q2VIR3;F8W810	Eukaryotic translation initiation factor 2 subunit 3;Putative eukaryotic translation initiation factor 2 subunit 3-like protein	common cells and EV
EIF3A	Q05BS0	Q05BS0;Q6P1R0;Q3B770;Q7Z5T5;Q24JU4;J9R021;Q14152	Eukaryotic translation initiation factor 3 subunit A	common cells and EV
EIF3B	A0A024R821	A0A024R821;P55884;Q96G38;B4DXN6;B4DV79;A4D210;C9JQN7;Q86UM1	Eukaryotic translation initiation factor 3 subunit B	common cells and EV
EIF3C	A0A024QYX7	A0A024QYX7;B3KNZ4;B4DRU0;B4DVU3;B4E2Z6;B4DDN4;B4DVQ5;A1KYQ7;A0A024QYU9;Q99613;B5ME19	Eukaryotic translation initiation factor 3 subunit C;Eukaryotic translation initiation factor 3 subunit C-like protein	common cells and EV
EIF3D	B4E1K8	B4E1K8;O15371;B0QYA4	Eukaryotic translation initiation factor 3 subunit D	common cells and EV
EIF3E	E5RHS5	E5RHS5;Q6IAX5;B2R806;P60228;E5RIP5;E5RJ25;H0YBP5;E5RII3;H0YBR5;A0A161SXE1;E5RGA2;B3KW56	Eukaryotic translation initiation factor 3 subunit E	common cells and EV
EIF3F	B4DMT5	B4DMT5;B3KSH1;O00303;B4DEW9	Eukaryotic translation initiation factor 3 subunit F	common cells and EV
EIF3G	K7EP16	K7EP16;K7ENA8;Q6IAM0;A8K5K5;O75821	Eukaryotic translation initiation factor 3 subunit G	common cells and EV
EIF3I	Q5U0F4	Q5U0F4;Q53HU7;Q13347	Eukaryotic translation initiation factor 3 subunit I	common cells and EV
EIF3J	A0A024R5S5	A0A024R5S5;O75822	Eukaryotic translation initiation factor 3 subunit J	common cells and EV
EIF3L	B0QY90	B0QY90;B4DQF6;B3KPB9;B0QY89;Q9Y262;Q8N7H0;B3KNG0	Eukaryotic translation initiation factor 3 subunit L	common cells and EV
EIF3M	E9PRI2	E9PRI2;E7ESM3;B4DT09;Q7L2H7	Eukaryotic translation initiation factor 3 subunit M	common cells and EV
EIF4A1	A8K7F6	A8K7F6;P60842;A8K088;J3QS69;Q59F68;J3KTB5;J3KT12;E7EQG2;Q14240;J3QL43;J3QR64;J3QLN6;B4DNH2	Eukaryotic initiation factor 4A-I;Eukaryotic initiation factor 4A-II;Eukaryotic initiation factor 4A-II, N-terminally processed	common cells and EV
EIF4B	F8VX11	F8VX11;B4DEP6;E7EX17;B4DRM3;P23588;F8W0K0;F8VRU1;F8VYE9;F8VSC7;F8VP89;Q7Z5Y0;B4DS01	Eukaryotic translation initiation factor 4B	common cells and EV
EIF4G1	E7EX73	E7EX73;B4DSI9;E9PGM1;E7EUU4;B4DGF1;B2RU10;B2RU06;Q4LE58;Q04637;Q96I65	Eukaryotic translation initiation factor 4 gamma 1	common cells and EV
EIF4H	Q75MT8	Q75MT8;A4D198;Q15056	Eukaryotic translation initiation factor 4H	common cells and EV
EIF5	Q6IBU0	Q6IBU0;A0A024R6Q1;P55010;H0YLZ1;Q32Q19;Q05DF3;H0YN40	Eukaryotic translation initiation factor 5	common cells and EV
EIF5A	I3L397	I3L397;I3L504;P63241;Q6IS14	Eukaryotic translation initiation factor 5A;Eukaryotic translation initiation factor 5A-1;Eukaryotic translation initiation factor 5A-1-like	common cells and EV
EIF6	P56537	P56537;B7ZBH1	Eukaryotic translation initiation factor 6	common cells and EV
ENO1	P06733	P06733;A0A024R4F1;E2DRY6	Alpha-enolase;Enolase	common cells and EV
EPB41	Q4VB87	Q4VB87;Q4VB86;Q29RX4;Q1WWM3;Q59F12;P11171;A0A1B0GWG0	Protein 4.1	common cells and EV
EPB41L1	Q9H4G0	Q9H4G0;A0A0C4DH22;B3KUB6;B7Z653;Q4VXN1;Q4VXN0	Band 4.1-like protein 1	common cells and EV
EPB41L2	E9PPC9	E9PPC9;O60642;Q9UG62;Q6ZSX4;B4DJ76;Q6R5J7;Q59FD8;E9PII3;E9PK52;E9PHY5;O43491	Band 4.1-like protein 2	common cells and EV
EPRS	P07814	P07814;H6WCP5;V9GYZ6;Q3KQZ8;B4DKX5	Bifunctional glutamate/proline--tRNA ligase;Glutamate--tRNA ligase;Proline--tRNA ligase	common cells and EV
ERH	G3V279	G3V279;A0A024R6D4;P84090	Enhancer of rudimentary homolog	common cells and EV
ERP44	Q9BS26	Q9BS26	Endoplasmic reticulum resident protein 44	common cells and EV
ETF1	B7Z7P8	B7Z7P8;P62495;D6RJE8;I3L492	Eukaryotic peptide chain release factor subunit 1	common cells and EV
EZR	Q6NUR7	Q6NUR7;E7EQR4;P15311;B7Z5V2;V9HW42;B2R6J2;J7M2B1;B7Z437	Ezrin;Tyrosine-protein kinase receptor	common cells and EV
FABP5	Q01469	Q01469;E7DVW5;I6L8B7	Fatty acid-binding protein, epidermal	common cells and EV
FAM129A	A0A024R978	A0A024R978;Q9BZQ8	Protein Niban	common cells and EV
FAM98A	E9PH82	E9PH82;B4DT23;B4DY25;I6L9E8;Q8NCA5	Protein FAM98A	common cells and EV
FARSA	K7EK06	K7EK06;K7ER16;Q6IBR2;Q9Y285;K7ER00	Phenylalanine--tRNA ligase alpha subunit	common cells and EV
FARSB	Q9BR63	Q9BR63;A8K666;Q9NSD9	Phenylalanine--tRNA ligase beta subunit	common cells and EV
FASN	P49327	P49327;A0A0U1RQF0	Fatty acid synthase;[Acyl-carrier-protein] S-acetyltransferase;[Acyl-carrier-protein] S-malonyltransferase;3-oxoacyl-[acyl-carrier-protein] synthase;3-oxoacyl-[acyl-carrier-protein] reductase;3-hydroxyacyl-[acyl-carrier-protein] dehydratase;Enoyl-[acyl-carrier-protein] reductase;Oleoyl-[acyl-carrier-protein] hydrolase	common cells and EV
FAU	E9PR30	E9PR30;P62861	40S ribosomal protein S30	common cells and EV
FBL	M0R0P1	M0R0P1;M0R299;M0QXL5;Q96BS4;M0R2Q4;B4DLD4;P22087;M0R2U2;M0R1H0;M0R2B0	rRNA 2-O-methyltransferase fibrillarin	common cells and EV
FDPS	P14324	P14324;A0A087X090;Q14329	Farnesyl pyrophosphate synthase	common cells and EV
FEN1	I3L3E9	I3L3E9;B4DWZ4;Q6FHX6;P39748	Flap endonuclease 1	common cells and EV
FERMT3	Q86UX7	Q86UX7;F5H1C6	Fermitin family homolog 3	common cells and EV
FGA	P02671	P02671	Fibrinogen alpha chain;Fibrinopeptide A;Fibrinogen alpha chain	common cells and EV
FGB	D3DP13	D3DP13;B4E1D3;V9HVY1;P02675;D6REL8	Fibrinogen beta chain;Fibrinopeptide B;Fibrinogen beta chain	common cells and EV
FGG	A0A140VJJ6	A0A140VJJ6;C9JEU5;C9JC84;P02679;D3DP16;Q7Z664	Fibrinogen gamma chain	common cells and EV
FKBP1A	Q1JUQ3	Q1JUQ3;Q1JUQ4;A0A087WTS4;A0A087WV48;A0A087WZM5;P62942	Peptidyl-prolyl cis-trans isomerase;Peptidyl-prolyl cis-trans isomerase FKBP1A	common cells and EV
FKBP4	Q02790	Q02790;B2R9U2	Peptidyl-prolyl cis-trans isomerase FKBP4;Peptidyl-prolyl cis-trans isomerase FKBP4, N-terminally processed	common cells and EV
FLII	B4DIX0	B4DIX0;Q13045;J3QQU5;J3QQQ2;B4DNA8;J3KS54;Q59H95	Protein flightless-1 homolog	common cells and EV
FLNA	Q5HY54	Q5HY54;Q60FE6;Q60FE5;P21333;B4DTD5;B4E2F9;Q96C61;Q6NXF2;Q8TES4;H0Y5C6;Q2VP91;A6NDY9;A0A087WWY3	Filamin-A	common cells and EV
FLOT1	Q6IB58	Q6IB58;Q5ST80;Q53HQ0;O75955;A0A140T974;A2AB13;A0A140T9W4;A2AB11;A0A0G2JJQ6;A2AB12;A2VCL5;A2AB10;A0A140T9R1	Flotillin-1	common cells and EV
FMNL1	O95466	O95466;K7EJE6;K7EK60	Formin-like protein 1	common cells and EV
FNTA	E9PPM9	E9PPM9;H0YCW1;B3KVN2;E9PQP6;D3DSY9;P49354	Protein farnesyltransferase/geranylgeranyltransferase type-1 subunit alpha	common cells and EV
G3BP1	Q6FI03	Q6FI03;Q5U0Q1;Q32P45;Q13283;B7Z8K4;Q53HH4;Q6ZP53	Ras GTPase-activating protein-binding protein 1	common cells and EV
G6PD	Q0PHS1	Q0PHS1;E7EM57;E7EUI8;Q2VF42;Q2Q9H2;Q2Q9B7;B4DYA7;A8K8D9;P11413;Q0PHS6;Q0PHS5;A0A2H4QGB8;A0A2H4QGB6;A0A2H4QGB2;E9PD92	Glucose-6-phosphate 1-dehydrogenase	common cells and EV
GALM	B8ZZ75	B8ZZ75;Q96C23;Q12915;H7C1B5	Aldose 1-epimerase	common cells and EV
GANAB	V9HWJ0	V9HWJ0;B4DJ30;Q14697;F5H6X6;B4DSM6;A0A024R592;E9PKU7;B4DZ53	Neutral alpha-glucosidase AB	common cells and EV
GAPDH	V9HVZ4	V9HVZ4;P04406;Q2TSD0;E7EUT5;Q0QET7;A4UCT1	Glyceraldehyde-3-phosphate dehydrogenase	common cells and EV
GAR1	A0A024RDJ3	A0A024RDJ3;Q9NY12	H/ACA ribonucleoprotein complex subunit 1	common cells and EV
GARS	P41250	P41250;A0A090N8G0	Glycine--tRNA ligase	common cells and EV
GART	Q3B7A7	Q3B7A7;Q59HH3;P22102;Q15374	Trifunctional purine biosynthetic protein adenosine-3;Phosphoribosylamine--glycine ligase;Phosphoribosylformylglycinamidine cyclo-ligase;Phosphoribosylglycinamide formyltransferase	common cells and EV
GAS2	E9PM28	E9PM28;E9PQ74;E9PRR5;O43903;E9PQ37	Growth arrest-specific protein 2	common cells and EV
GCN1	A0A024RBS1	A0A024RBS1;E1NZA1;Q92616	Translational activator GCN1	common cells and EV
GDI1	B4DHX4	B4DHX4;P60028;A0A0S2Z3X8;P31150	Rab GDP dissociation inhibitor alpha	common cells and EV
GDI2	Q6IAT1	Q6IAT1;B4DLV7;P50395;Q5SX91;Q5SX87;Q5IS92	Rab GDP dissociation inhibitor beta	common cells and EV
GFPT1	Q06210	Q06210	Glutamine--fructose-6-phosphate aminotransferase [isomerizing] 1	common cells and EV
GLG1	Q92896	Q92896;Q6ZMF1;H3BM42	Golgi apparatus protein 1	common cells and EV
GLO1	X5DNM4	X5DNM4;V9HW62;Q04760	Lactoylglutathione lyase	common cells and EV
GMPPA	C9J255	C9J255;C9JAH0;F8WD54;A0A087WUI8;A0A024R482;Q96IJ6	Mannose-1-phosphate guanyltransferase alpha	common cells and EV
GNA13	Q14344	Q14344;A0A024R8M0;B4DWV9	Guanine nucleotide-binding protein subunit alpha-13	common cells and EV
GNAI2	P04899	P04899;B3KX51;Q96C71;Q93020;B3KP24	Guanine nucleotide-binding protein G(i) subunit alpha-2	common cells and EV
GNAS	Q5JWF2	Q5JWF2;A0A0S2Z3H8;A0A0S2Z3S5;P63092;Q14455;B0AZR9;Q5FWY2	Guanine nucleotide-binding protein G(s) subunit alpha isoforms XLas;Guanine nucleotide-binding protein G(s) subunit alpha isoforms short	common cells and EV
GNB1	P62873	P62873;B2R6K4;A0A024R056;F6UT28;Q71UM6;B1AKQ8;B3KVK2	Guanine nucleotide-binding protein G(I)/G(S)/G(T) subunit beta-1	common cells and EV
GNB2	Q6FHM2	Q6FHM2;P62879;C9JIS1;C9JXA5;E7EP32;C9JZN1	Guanine nucleotide-binding protein G(I)/G(S)/G(T) subunit beta-2	common cells and EV
GNB2L1	P63244	P63244;E9KL35;J3KPE3;H0YAF8;D6RAC2;D6RHH4;D6R9L0;H0Y8W2;D6R9Z1;H0YAM7;B4DVD2;D6RFX4;D6REE5;D6RBD0;D6RFZ9	Guanine nucleotide-binding protein subunit beta-2-like 1;Guanine nucleotide-binding protein subunit beta-2-like 1, N-terminally processed	common cells and EV
GNG7	O60262	O60262;K7ESC6	Guanine nucleotide-binding protein G(I)/G(S)/G(O) subunit gamma-7;Guanine nucleotide-binding protein subunit gamma	common cells and EV
GOLT1B	G3V1U5	G3V1U5;F5H6U7;Q9Y3E0	Vesicle transport protein GOT1B	common cells and EV
GOT1	A0A140VK69	A0A140VK69;P17174;Q2TU84;B7Z1I2	Aspartate aminotransferase, cytoplasmic;Aspartate aminotransferase	common cells and EV
GOT2	B3KUZ8	B3KUZ8;A0A024R6W0;P00505;A8K482	Aspartate aminotransferase;Aspartate aminotransferase, mitochondrial	common cells and EV
GPI	P06744	P06744;A0A0A0MTS2;A0A1W6AYU6;B4DVJ0;B4DE36;K7EQ48;A0A0J9YXP8;A0A0J9YYH3;A0A0J9YX90;K7EPY4;K7EP41	Glucose-6-phosphate isomerase	common cells and EV
GPS1	C9JFE4	C9JFE4;B4DND6;A0A096LP07;A0A096LPJ3;A8K070;Q13098	COP9 signalosome complex subunit 1	common cells and EV
GSPT1	H3BR35	H3BR35;Q7KZX8;B2RCT6;A8K2W7;P15170;B4DQM6;Q8IYD1	Eukaryotic peptide chain release factor GTP-binding subunit ERF3A;Eukaryotic peptide chain release factor GTP-binding subunit ERF3B	common cells and EV
GSS	B7Z514	B7Z514;B7Z1C5;V9HWJ1;P48637	Glutathione synthetase	common cells and EV
GYG1	G5E9W8	G5E9W8;B4DSX6;C9JQ42;B2R5R5;P46976	Glycogenin-1	common cells and EV
GYS1	Q53ER0	Q53ER0;A8K6K7;P13807;B7Z255;B7Z806;B7Z6I6	Glycogen [starch] synthase, muscle	common cells and EV
H1FX	Q92522	Q92522	Histone H1x	common cells and EV
H2AFV	Q71UI9	Q71UI9;P0C0S5;C9J0D1;C9J386	Histone H2A.V;Histone H2A.Z;Histone H2A	common cells and EV
H2AFX	P16104	P16104;Q96QV6	Histone H2AX;Histone H2A type 1-A	common cells and EV
H2AFY	O75367	O75367;B4DJC3;Q59FH0	Core histone macro-H2A.1;Histone H2A	common cells and EV
H3F3B	K7EK07	K7EK07;B2R4P9;P84243;B4E380;B2R6Y1;Q16695;K7EMV3;B4DEB1;A8K4Y7;A0A1X8XL64;K7ES00;Q6NXT2	Histone H3;Histone H3.3;Histone H3.1t;Histone H3.3C	common cells and EV
HARS	B3KWE1	B3KWE1;Q52NV4;P12081;D6RJE6;E7ETE2;B4DEA2;B4E1C5;B4DDD8;B2R7G6;P49590	Histidine--tRNA ligase, cytoplasmic;Probable histidine--tRNA ligase, mitochondrial	common cells and EV
HBA1	P69905	P69905;A0A1S5UZ39;A0A1K0GXZ1;A0A0K2BMD8;D1MGQ2;I1VZV6;E9M4D4;G3V1N2;U6A216;Q9BX83;V9H1D9;Q4ZGM8;E1B2D1;U3PXP0	Hemoglobin subunit alpha	common cells and EV
HCLS1	B4DQ92	B4DQ92;E7EVW7;P14317	Hematopoietic lineage cell-specific protein	common cells and EV
HDGF	A8K8G0	A8K8G0;B7Z958;B2RDE8;P51858	Hepatoma-derived growth factor	common cells and EV
HIST1H1B	P16401	P16401	Histone H1.5	common cells and EV
HIST1H1E	Q4VB24	Q4VB24;B2R984;A3R0T8;A3R0T7;P10412	Histone H1.4	common cells and EV
HIST1H2BJ	A0A024RCJ2	A0A024RCJ2;Q16778;P33778;P23527;P06899;Q8N257	Histone H2B;Histone H2B type 2-E;Histone H2B type 1-B;Histone H2B type 1-O;Histone H2B type 1-J;Histone H2B type 3-B	common cells and EV
HIST1H3A	P68431	P68431	Histone H3.1	common cells and EV
HIST1H4A	B2R4R0	B2R4R0;P62805;Q0VAS5	Histone H4	common cells and EV
HIST2H3PS2	Q5TEC6	Q5TEC6	Histone H3-7	common cells and EV
HLA-A	A0A1C3PH90	A0A1C3PH90;P05534;A0A0S4XRV0;A0A2H4WPX6;A0A2H4WPZ8;A0A1C3PHA5;A0A090CXP3;A0A0Y0GTU3;A0A0S4XRQ7;A0A286LDA6;A0A0S4XRM0;A0A0S4XRL3;A0A0S4XR02;A0A0S4XQY5;A0A0S4XQV8;A0A0S4XQU2;A0A286LDA7;A0A173ADJ6;A0A0G2R211;A0A223FL78;A0A286LDA4;A0A1W1B6J1;A0A0U5IHR8;B1PKY3;A0A1D8MAS0;A0A2H4ZAS9;A0A1C3PHB5;O15506;X5MBH7;A0A060VD10;A0A090MEX8;A0A223FL08;A0A0S4XQP3;A0A109Q9J9;A0A0A8R645;D9UB08;Q29689;Q29907;Q708C4;Q9…	HLA class I histocompatibility antigen, A-24 alpha chain;HLA class I histocompatibility antigen, A-23 alpha chain	common cells and EV
HLA-C	C9E1I4	C0KK01;C9E1I4;A0A0K0KRQ4	MHC class I antigen	common cells and EV
HMGA1	A0A024RCT9	A0A024RCT9;B4DWA0;P17096	High mobility group protein HMG-I/HMG-Y	common cells and EV
HN1	Q9UK76	Q9UK76;J3KT51;J3KSH8	Hematological and neurological expressed 1 protein;Hematological and neurological expressed 1 protein, N-terminally processed	common cells and EV
HNRNPA1	P09651	P09651;F8W6I7;A0A024RAZ7;A0A024RB53;Q6IPF2;A0A024RC46;F8VTQ5;Q0VAC0;A0A024QZ98;B4E0B5;Q9BSM5;F8VZ49;B4DP35;H0YH80;Q32P51	Heterogeneous nuclear ribonucleoprotein A1;Heterogeneous nuclear ribonucleoprotein A1, N-terminally processed;Heterogeneous nuclear ribonucleoprotein A1-like 2	common cells and EV
HNRNPA2B1	P22626	P22626;I6L957;A0A087WUI2;A0A024RA28	Heterogeneous nuclear ribonucleoproteins A2/B1	common cells and EV
HNRNPAB	D6R9P3	D6R9P3;D6RD18;B4DMY3;D6RBZ0;Q53F64	Heterogeneous nuclear ribonucleoprotein A/B	common cells and EV
HNRNPC	B2R603	B2R603;G3V4C1;G3V576;G3V2Q1;G3V4W0;B4DY08;A8K9A4;B2R5W2;Q5IST8;P07910;G3V575;B3KX96;G3V555;G3V2D6;D3DPI2;G3V4M8;A0A0G2JNQ3;A0A0G2JPF8;P0DMR1;Q6PKD2;G3V3K6;G3V251;B4DMJ1;B4DSU6;G3V5V7;B4DQQ2;B7ZW38;O60812;B2RXH8;G3V5X6	Heterogeneous nuclear ribonucleoproteins C1/C2;Heterogeneous nuclear ribonucleoprotein C-like 4;Heterogeneous nuclear ribonucleoprotein C-like 3;Heterogeneous nuclear ribonucleoprotein C-like 1;Heterogeneous nuclear ribonucleoprotein C-like 2	common cells and EV
HNRNPD	D6RF44	D6RF44;H0YA96;D6RAF8;H0Y8G5;Q12771;B4DTC3;A0A024RDF4;A0A024RDB4;A0A024RDF3;Q14103;D6RD83;D6RBQ9	Heterogeneous nuclear ribonucleoprotein D0	common cells and EV
HNRNPH1	P31943	P31943;E9PCY7;G8JLB6;D6RBM0;D6RIU0;E5RGV0;D6RFM3;H0YB39;D6RIH9;D6RJ04;D6RDU3;D6RIT2;E7EN40;D6R9T0;P55795;D6RAM1;E7EQJ0;E5RGH4	Heterogeneous nuclear ribonucleoprotein H;Heterogeneous nuclear ribonucleoprotein H, N-terminally processed;Heterogeneous nuclear ribonucleoprotein H2	common cells and EV
HNRNPH3	A0A024QZP1	A0A024QZP1;B4DHY1;Q53F48;A0A024QZK8;P31942	Heterogeneous nuclear ribonucleoprotein H3	common cells and EV
HNRNPK	B4DUQ1	B4DUQ1;A0A024R228;Q5EC54;P61978;B4DFF1;Q5T6W2	Heterogeneous nuclear ribonucleoprotein K	common cells and EV
HNRNPL	M0R076	M0R076;M0QYT0;M0QXS5;B2R959;Q6NTA2;P14866	Heterogeneous nuclear ribonucleoprotein L	common cells and EV
HNRNPM	A0A087X0X3	A0A087X0X3;P52272;M0R019;B4DEG4;Q7KYM9;Q59ES8	Heterogeneous nuclear ribonucleoprotein M	common cells and EV
HNRNPR	Q0VGD6	Q0VGD6;Q6MZS5;B2R7W4;O43390;B4DT28;B4DMB1;B4DMD1	Heterogeneous nuclear ribonucleoprotein R	common cells and EV
HNRNPU	Q00839	Q00839;A0A1W2PPS1;B4DLR3;B3KX72;A0A1W2PP35;Q96BA7;A0A1X7SBS1;Q5RI18;A0A1W2PPL4;A0A1W2PPH7;A0A1W2PP34;A0A1W2PQL0;A0A1W2PQ74;Q7Z4Q5;A0A1W2PRZ7;A0A1W2PQD4	Heterogeneous nuclear ribonucleoprotein U	common cells and EV
HNRNPUL1	M0R3F1	M0R3F1;A8K3W4;A0A024R0J9;A0A0A0MRA5;B7Z4B8;A8K6U7;A8K5K0;Q9BUJ2;Q5ISU1;M0QYZ0	Heterogeneous nuclear ribonucleoprotein U-like protein 1	common cells and EV
HOOK3	Q86VS8	Q86VS8	Protein Hook homolog 3	common cells and EV
HP1BP3	X6RGJ2	X6RGJ2;Q5SSJ5;B0QZK4;Q5SWC8	Heterochromatin protein 1-binding protein 3	common cells and EV
HPRT1	Q6LET3	Q6LET3;A0A140VJL3;P00492	Hypoxanthine-guanine phosphoribosyltransferase	common cells and EV
HSD17B12	A0A1B0GV93	A0A1B0GV93;B4DWS6;B3KQJ0;D3DR22;Q53GQ0	Very-long-chain 3-oxoacyl-CoA reductase	common cells and EV
HSP90AA1	K9JA46	K9JA46;P07900;Q2VPJ6;Q8TBA7;Q86U12;O75322;Q96HX7	Heat shock protein HSP 90-alpha	common cells and EV
HSP90AB1	A0A024RD80	A0A024RD80;P08238;B4DMA2;B4DGL0	Heat shock protein HSP 90-beta	common cells and EV
HSP90AB2P	Q58FF8	Q58FF8	Putative heat shock protein HSP 90-beta 2	common cells and EV
HSP90AB4P	Q58FF6	Q58FF6	Putative heat shock protein HSP 90-beta 4	common cells and EV
HSP90B1	Q5CAQ5	Q5CAQ5;V9HWP2;P14625;Q59FC6;B4DHT9;B4DU71	Endoplasmin	common cells and EV
HSPA4	O14992	O14992;A0A087WTS8;A0A087WYC1;Q59GF8;V9HW33;P34932;B4DH02;B4DIZ3;B4DUS3	Heat shock 70 kDa protein 4	common cells and EV
HSPA5	Q5IST7	Q5IST7;V9HWB4;P11021	78 kDa glucose-regulated protein	common cells and EV
HSPA6	Q53FC7	Q53FC7;B3KSM6;B2R6X5;P17066;B4DHP5;P48741	Heat shock 70 kDa protein 6;Putative heat shock 70 kDa protein 7	common cells and EV
HSPA8	P11142	P11142;V9HW22;Q53HF2;E9PKE3;Q53GZ6;Q96IS6;B3KTV0;E9PN89;E9PNE6;B4DTX2;E9PLF4;B4E1Q1	Heat shock cognate 71 kDa protein	common cells and EV
HSPA9	B7Z1V7	B7Z1V7;B7Z4V2;V9HW84;Q8N1C8;P38646;B7Z4T3	Stress-70 protein, mitochondrial	common cells and EV
HSPB1	V9HW43	V9HW43;P04792;F8WE04;B4DL87	Heat shock protein beta-1	common cells and EV
HSPBP1	K7EN20	K7EN20;K7EL16;A0A024R4R7;Q9NZL4	Hsp70-binding protein 1	common cells and EV
HSPD1	B7Z597	B7Z597;B3GQS7;A0A024R3X4;P10809;B7Z5E7;B7Z4F6	60 kDa heat shock protein, mitochondrial	common cells and EV
HSPE1	A0A024R3X7, S4R3N1	A0A024R3X7;Q9UNM1;P61604;B8ZZ54;B8ZZL8;S4R3N1	10 kDa heat shock protein, mitochondrial	common cells and EV
HSPH1	A0A024RDQ0	A0A024RDQ0;A0A024RDS1;Q92598;D6RJ96;B3KNM0;B4DY72;B4DF68;A0A0A0MSM0;E9PDE8;B4DXT2;Q53ZP9;A0A140VKE7;B4DZR0;O95757	Heat shock protein 105 kDa;Heat shock 70 kDa protein 4L	common cells and EV
HYOU1	E9PJ21	E9PJ21;Q05D91;A0A087WWI4;Q6IN67;K7EQK2;B7Z766;A0A087X054;B7Z2N4;B3KXH0;Q9Y4L1	Hypoxia up-regulated protein 1	common cells and EV
IARS	J3KR24	J3KR24;Q7Z3U5;A0A0A0MSX9;Q59G75;P41252;Q7Z355;Q6P0M4	Isoleucine--tRNA ligase, cytoplasmic	common cells and EV
IGF2BP3	O00425	O00425	Insulin-like growth factor 2 mRNA-binding protein 3	common cells and EV
IGF2R	P11717	P11717;Q59EZ3	Cation-independent mannose-6-phosphate receptor	common cells and EV
IGLC1	A0M8Q9	Ig lambda-1 chain C regions;Immunoglobulin lambda-like polypeptide 5	C1 segment;IGLL5;IGL@;DKFZp781M0386;IGLC1	common cells and EV
ILF2	B4DY09	B4DY09;F4ZW63;F4ZW62;Q12905;X6R6Z1;Q53FG3	Interleukin enhancer-binding factor 2	common cells and EV
IMPDH2	B7Z1G4	B7Z1G4;H0Y4R1;P12268;Q6QE17;E7ETK5	Inosine-5-monophosphate dehydrogenase 2	common cells and EV
IPO5	O00410	O00410;H0Y8C6;A0A024RDY0;B4E0R6;E7ETV3;C9JMV5	Importin-5	common cells and EV
IPO7	O95373	O95373;B3KQG6;B3KNG9	Importin-7	common cells and EV
IQGAP1	A4QPB0	A4QPB0;A0A024RC65;P46940;A0A0J9YXZ5;Q6P1N4;H0YLE8;B4E2M0	Ras GTPase-activating-like protein IQGAP1	common cells and EV
IQGAP2	A0A024RAJ8	A0A024RAJ8;E7EWC2;F5H7S7;Q13576;B7Z7U6;D6R939;Q59HA3	Ras GTPase-activating-like protein IQGAP2	common cells and EV
IRF4	F2Z3D5	F2Z3D5;Q99419;Q15306	Interferon regulatory factor 4	common cells and EV
IST1	B4DHF3	B4DHF3;F5GXM3;H3BQF7;H3BMU1;H3BUI0;J3KR23;A8K5S3;P53990	IST1 homolog	common cells and EV
ITGB7	P26010	P26010;F5H6T4;B7Z6U6;F8VNX4;B7Z769	Integrin beta-7;Integrin beta	common cells and EV
ITM2C	F5H4I5	F5H4I5;E7EUS6;C9JG41;B8ZZM6;A0A024R466;Q9NQX7	Integral membrane protein 2C;CT-BRI3	common cells and EV
JUP	A0A0S2Z487	A0A0S2Z487;A0A024R1X8;P14923;A0A0S2Z495	Junction plakoglobin	common cells and EV
KARS	Q15046	Q15046;Q6ZTI3	Lysine--tRNA ligase	common cells and EV
KHSRP	A0A087WTP3	A0A087WTP3;Q92945;B4DV73	Far upstream element-binding protein 2	common cells and EV
KIAA1217	Q5T5P0	Q5T5P0;Q5T5P1;B7ZM29;B4DTY7;Q5T5P2;B4E1M3	Sickle tail protein homolog	common cells and EV
KIF23	Q02241	Q02241;H7BYN4	Kinesin-like protein KIF23;Kinesin-like protein	common cells and EV
KIF4A	O95239	O95239;Q59HG1;B3KNC0,Q6PKB2	Chromosome-associated kinesin KIF4A;Kinesin-like protein	common cells and EV
KIF5B	P33176	P33176;D3DRX6;V9HW29;C1PHA2;M1VE91;A8K048;M1VKJ2;M1VPF9;M1VRN1;M1V490;M1V481;M1VRN0;M1VE89;M1VKI9;M1VPF7	Kinesin-1 heavy chain;Kinesin-like protein	common cells and EV
KPNA2	Q7Z726	Q7Z726;A8K7D9;P52292;J3QLL0;J3KS65	Importin subunit alpha;Importin subunit alpha-1	common cells and EV
KPNA6	Q5TFJ7	Q5TFJ7;B3KXZ2;B3KWR2;B4DII5;Q5BKZ2;B4DWX3;O60684;P52294;G1UI19;C9JYI4;O15131	Importin subunit alpha;Importin subunit alpha-7;Importin subunit alpha-5;Importin subunit alpha-5, N-terminally processed;Importin subunit alpha-6	common cells and EV
KPNB1	B2RBR9	B2RBR9;Q14974;B7Z5M1;J3KTM9;B7Z752	Importin subunit beta-1	common cells and EV
KPRP	Q5T749	Q5T749	Keratinocyte proline-rich protein	common cells and EV
LAMP2	B7Z2R9	B7Z2R9;B4E2S7;P13473	Lysosome-associated membrane glycoprotein 2	common cells and EV
LAP3	V9HW38	V9HW38;P28838;B4DQG5	Cytosol aminopeptidase	common cells and EV
LARS	B4E266	B4E266;B4DER1;B2RCM2;Q9P2J5;Q9H8E3;Q9HAM7;Q9NPU8	Leucine--tRNA ligase, cytoplasmic	common cells and EV
LASP1	B4DIC4	B4DIC4;C9J9W2;B4DJI4;A8K1D2;A0A024R1S8;Q14847;F6S2S5	LIM and SH3 domain protein 1	common cells and EV
LDHA	P00338	P00338;V9HWB9;B4DJI1;F5GXY2;F5GYU2;F5GXH2	L-lactate dehydrogenase A chain;L-lactate dehydrogenase	common cells and EV
LDHB	Q5U077	Q5U077;P07195;A8MW50;C9J7H8;F5H793	L-lactate dehydrogenase;L-lactate dehydrogenase B chain	common cells and EV
LGALS1	P09382	P09382	Galectin-1	common cells and EV
LMAN1	Q53FS4	Q53FS4;B2R774;A0A024R2A7;P49257	Protein ERGIC-53	common cells and EV
LMAN2	B4DWN1	B4DWN1;A8K7T4;Q12907;D6RIU4;D6RDX1;D6RBV2	Vesicular integral-membrane protein VIP36	common cells and EV
LMNA	P02545	P02545;Q5I6Y5;Q3BDU5;W8QEH3;Q8N519;Q5TCI8	Prelamin-A/C;Lamin-A/C	common cells and EV
LRRC59	Q96AG4	Q96AG4	Leucine-rich repeat-containing protein 59	common cells and EV
LYPLA1	A0A087X1K9	A0A087X1K9;E5RGR0;Q6IAQ1;B4DJV9;O75608;E5RJ48	Acyl-protein thioesterase 1	common cells and EV
M6PR	P20645	P20645;Q96AH2;F5GX30;Q53GY9;Q6I9U3;B2R6S2	Cation-dependent mannose-6-phosphate receptor	common cells and EV
MAGEA4	P43358	P43358;B4DTE6;A0A024RC12;Q1RN33;P43361;A0A024RC14;B2RAE8;P43363;B2R9W4;P43355;Q8WWH6	Melanoma-associated antigen 4;Melanoma-associated antigen 8;Melanoma-associated antigen 10;Melanoma-associated antigen 1	common cells and EV
MAGEC1	O60732	O60732	Melanoma-associated antigen C1	common cells and EV
MAPK1	Q499G7	Q499G7;Q1HBJ4;P28482	Mitogen-activated protein kinase;Mitogen-activated protein kinase 1	common cells and EV
MAPRE1	Q15691	Q15691;B4DM33	Microtubule-associated protein RP/EB family member 1	common cells and EV
MARCKS	P29966	P29966;Q6NVI1;Q05C82	Myristoylated alanine-rich C-kinase substrate	common cells and EV
MARK2	A0A024R5B2	A0A024R5B2;E7ETY4;A9CP04;A0A140VJP1;A8K2S4;E9PC69;Q7KZI7;A0A024R555	Serine/threonine-protein kinase MARK2	common cells and EV
MARS	A8K492	A8K492;P56192;A0A024RBA2;F8VS26;F8W0M7;F8W0S4;F8VZZ9;F5H2V6;B4E0E9;B4DF61	Methionine--tRNA ligase, cytoplasmic	common cells and EV
MAT2A	B4DEX8	B4DEX8;A0A140VJP5;P31153	S-adenosylmethionine synthase;S-adenosylmethionine synthase isoform type-2	common cells and EV
MBNL1	C9JP00	C9JP00;A0A0A0MQX8;Q9NR56	Muscleblind-like protein 1	common cells and EV
MCM7	B3KUD7	B3KUD7;B4DDF5;C6EMX8;B2RBA6;A0A0S2Z4A5;P33993;C9J8M6	DNA helicase;DNA replication licensing factor MCM7	common cells and EV
MDH1	V9HWF2	V9HWF2;P40925;B9A041;B8ZZ51;C9JF79	Malate dehydrogenase;Malate dehydrogenase, cytoplasmic	common cells and EV
MDH2	Q0QF37	Q0QF37;Q75MT9;Q6FHZ0;A0A024R4K3;P40926;G3XAL0;B3KTM1	Malate dehydrogenase;Malate dehydrogenase, mitochondrial	common cells and EV
MECP2	A0A140VKC4	A0A140VKC4;P51608;E9LUH3;E9LUH4;A8K079;B5MCB4;D0UU70;D3YJ43;I6LM39;D6QZ43;A0A087X1U4;C6KG44;A0A087WVW7;E1B2J3;D5L9I5;A0A0S2Z401;D9ZNA4;C6KG45;A0A0S2Z3U3;D5L9I4;A0A0D9SFX7	Methyl-CpG-binding protein 2	common cells and EV
MFGE8	X6R3G6	X6R3G6;H0YKS8;A0A024RC59;B3KTQ2;A0A024RC55;Q08431;F5GZN3;B4E396	Lactadherin;Lactadherin short form;Medin	common cells and EV
MIF	I4AY87	I4AY87;P14174	Macrophage migration inhibitory factor	common cells and EV
MSN	V9HWC0	V9HWC0;P26038	Moesin	common cells and EV
MTA2	A0A024R534	A0A024R534;O94776	Metastasis-associated protein MTA2	common cells and EV
MTAP	A0A140CZL4	A0A140CZL4;Q6FHT1;Q6FHP1;B4DUC8;Q13126;F8WES2;F2Z2F3;Q8WV80;A0A140CZL6;A0A140CZL5;Q05DJ2;J3QSB7	S-methyl-5-thioadenosine phosphorylase;Purine nucleoside phosphorylase	common cells and EV
MTHFD1	A0A024R652	A0A024R652;F5H2F4;B7Z809;P11586	C-1-tetrahydrofolate synthase, cytoplasmic;Methylenetetrahydrofolate dehydrogenase;Methenyltetrahydrofolate cyclohydrolase;Formyltetrahydrofolate synthetase;C-1-tetrahydrofolate synthase, cytoplasmic, N-terminally processed	common cells and EV
MUC13	Q9H3R2	Q9H3R2	Mucin-13	common cells and EV
MVP	Q14764	Q14764;X5D2M8;B4DDR2;X5D7K9;B4DP93;B4DXN0;X5DNU0;X5D7S8	Major vault protein	common cells and EV
MYH10	P35580	P35580	Myosin-10	common cells and EV
MYH9	P35579	P35579;A0A024R1N1;A0A0U4BW16;Q86XU5	Myosin-9	common cells and EV
MYL12A	Q53HL1	Q53HL1;J3QRS3;P19105;O14950;Q2F834;Q71U02;Q6IBG1;P24844	Myosin regulatory light chain 12A;Myosin regulatory light chain 12B;Myosin regulatory light polypeptide 9	common cells and EV
MYL6	P60660	P60660;F8W1R7;G3V1V0;J3KND3;B7Z6Z4;G8JLA2;G3V1Y7;F8VPF3;Q6IBG5;F8W180;F8VZU9	Myosin light polypeptide 6	common cells and EV
MYO6	A0A0A0MRM8	A0A0A0MRM8;A0A1Y0BRN0;A0A1Y0BRN3;A0A0D9SGC1;E7EW20;Q9UM54;Q14784	Unconventional myosin-VI	common cells and EV
MZB1	B3KQ72	B3KQ72;Q8WU39	Marginal zone B- and B1-cell-specific protein	common cells and EV
NACA	F8VZJ2	F8VZJ2;B4DDI8;F8W0W4;H0YHX9;A0A024RB41;Q13765;E9PAV3;F8W1N5;F8VNW4	Nascent polypeptide-associated complex subunit alpha;Nascent polypeptide-associated complex subunit alpha, muscle-specific form	common cells and EV
NAMPT	B7Z8W6	B7Z8W6;A0A0C4DFS8;A0A024R718;P43490	Nicotinamide phosphoribosyltransferase	common cells and EV
NANS	Q5TBR0	Q5TBR0;Q5TBR1;V9HW39;Q9NR45	Sialic acid synthase	common cells and EV
NAP1L1	P55209	P55209;F5H4R6;H0YIV4;F8VY35;A0A024RBB7;F8VV59;B7Z2V4;F8W020;F8W118;A0A024RBE6;F8W0J6;H0YHC3;F8VXI6;F8VUX1;H0YH88;F8W543;B7Z9C2;F8VRJ2;B7Z5H0	Nucleosome assembly protein 1-like 1	common cells and EV
NAP1L4	A0A024RCC9	A0A024RCC9;B7ZAK9;B7ZB83;B4DS05;Q99733;A8MXH2;B7ZAC7;E9PNW0;E9PJJ2;E9PS34;E9PNJ7;C9J6D1;H0YCI4;C9JZI7	Nucleosome assembly protein 1-like 4	common cells and EV
NAPA	M0R0Y2	M0R0Y2;M0R2M1;A0A024R0R9;P54920;M0QZM9;M0QZN5;M0R031	Alpha-soluble NSF attachment protein	common cells and EV
NARS	O43776	O43776;B4DN60	Asparagine--tRNA ligase, cytoplasmic	common cells and EV
NCAM1	P13591	P13591;Q5ISL0;A0A087WV75;A0A087WWD4;A0A087WX77;A0A087WTF6;A0A087WTE4;H7BYX6;O00557	Neural cell adhesion molecule 1	common cells and EV
NCL	B3KM80	B3KM80;Q6ZS99;B3KTP9;A0A024R4A0;P19338;H7BY16;Q9BQ02	Nucleolin	common cells and EV
NCSTN	B4DJN0	B4DJN0;B4DR82;Q92542;Q5T205;H0Y6T7;H0Y3Z4	Nicastrin	common cells and EV
NEDD8	F8VSA6	F8VSA6;E9PS38;S4R3E9;E9PL57;Q15843	NEDD8	common cells and EV
NHP2	J3QSY4	J3QSY4;D6RC52;D6RCB9;Q9NX24	H/ACA ribonucleoprotein complex subunit 2	common cells and EV
NME1	P15531	P15531;E7ERL0	Nucleoside diphosphate kinase A	common cells and EV
NONO	C9JYS8	C9JYS8;A8K525;A0A0S2Z4Z9;Q15233;C9IZL7;H7C367	Non-POU domain-containing octamer-binding protein	common cells and EV
NOP2	P46087	P46087	Probable 28S rRNA (cytosine(4447)-C(5))-methyltransferase	common cells and EV
NOP56	A0PJ92	A0PJ92;A8K9K6;O00567;H0Y653;H0YDU4	Nucleolar protein 56	common cells and EV
NPEPPS	B7Z4B2	B7Z4B2;E9PLK3;B7Z899;P55786;B7Z1V9;B7Z1H4;B3KU93	Puromycin-sensitive aminopeptidase	common cells and EV
NPM1	A0A0S2Z4G7	A0A0S2Z4G7;A0A0S2Z491;P06748;A0A140VJQ2;A4ZU86;Q9BTI9	Nucleophosmin	common cells and EV
NPM3	O75607	O75607	Nucleoplasmin-3	common cells and EV
NSF	B7Z9U2	B7Z9U2;B4DH19;B4DGR3;B4DSK5;I3L0N3;B7Z5J7;P46459;Q96D47;D3DXJ4	Vesicle-fusing ATPase	common cells and EV
NUMB	P49757	P49757;A0A024R6C4;A0A024R6F4;B2RCI6;A0A024R681;A0A024R684;Q86SW5;G3V3R1;G3V3M5;Q86SW6;G3V3Z8	Protein numb homolog	common cells and EV
OLA1	C9JTK6	C9JTK6;Q53SW9;B4DK14;J3KQ32;Q9NTK5	Obg-like ATPase 1	common cells and EV
OTUB1	F5GYN4	F5GYN4;J3KR44;F5GYJ8;B4DPD5;Q96FW1;Q659F9;F5H6Q1	Ubiquitin thioesterase OTUB1	common cells and EV
P4HB	P07237	P07237;A0A024R8S5;B4DNL5;H7BZ94;B4DUA5;B4DLN6;I3L398;H0Y3Z3;Q96C96	Protein disulfide-isomerase	common cells and EV
PA2G4	A8K6Y1	A8K6Y1;Q6PIN5;A0A024RB85;Q9UQ80;Q05D08	Proliferation-associated protein 2G4	common cells and EV
PAAF1	A0A024R5N4	A0A024R5N4;F5H0C4;Q9BRP4;F5H3E9;H0YGB1;F5H0F7;F5H103;F5H3I1	Proteasomal ATPase-associated factor 1	common cells and EV
PABPC1	P11940	P11940;A0A024R9E2;A0A024R9C1;A0A087WTT1;E7ERJ7;B4DZW4;E7EQV3;B4DQX0;B3KT93;H0YAR2;Q5VX58;Q2VIP3;Q3ZCS4;Q9H361	Polyadenylate-binding protein 1;Polyadenylate-binding protein;Polyadenylate-binding protein 3	common cells and EV
PABPC4	B1ANR0	B1ANR0;Q6IQ30;Q13310;H0Y5F5;Q15164	Polyadenylate-binding protein;Polyadenylate-binding protein 4	common cells and EV
PAFAH1B1	Q5IS88	Q5IS88;P43034;B4DF38;I3L3N5;B4DZN3;Q5IS43	Platelet-activating factor acetylhydrolase IB subunit alpha	common cells and EV
PAICS	A0A024RD93	A0A024RD93;P22234;E9PBS1;B4DGX3;D6RF62	Multifunctional protein ADE2;Phosphoribosylaminoimidazole-succinocarboxamide synthase;Phosphoribosylaminoimidazole carboxylase	common cells and EV
PARD3	Q8IX27	Q8IX27;Q5VWU8;Q5VWV2;Q8TEW0;Q8IX26;F5GZI3;Q8IX28	Partitioning defective 3 homolog	common cells and EV
PARK7	V9HWC2	V9HWC2;Q99497;K7EN27;K7ELW0	Protein deglycase DJ-1	common cells and EV
PARP1	B4E0E1	B4E0E1;B2R5W3;A0A024R3T8;P09874	Poly [ADP-ribose] polymerase 1	common cells and EV
PCBP1	Q53SS8	Q53SS8;Q15365	Poly(rC)-binding protein 1	common cells and EV
PCBP2	B4DRD7	B4DRD7;H3BRU6;F8VZX2;Q15366;F8VXH9;B4DLC0;F8W0G4	Poly(rC)-binding protein 2	common cells and EV
PCM1	B4DWY1	B4DWY1;A0A088AWL4;H0YBA1;B4DJ00;A2RUU9;A6NNN6;E7ETA6;B9EIS5;D3DSQ0;Q15154	Pericentriolar material 1 protein	common cells and EV
PCNA	Q6FI35	Q6FI35;Q6FHF5;P12004	Proliferating cell nuclear antigen	common cells and EV
PDCD10	C9J5C3	C9J5C3;Q9BUL8;F8WDF3;C9J932;H7C5M9;C9JSA3;C9JND6;C9J363;C9J6F3	Programmed cell death protein 10	common cells and EV
PDCD5	K7EQA1	K7EQA1;O14737;K7ESJ4;Q59GR9	Programmed cell death protein 5	common cells and EV
PDCD6	Q53FC3	Q53FC3;O75340;H0Y9X3;A0A024QZ42	Programmed cell death protein 6	common cells and EV
PDCD6IP	Q4W4Y1	Q4W4Y1;Q8WUM4;B7Z5C1;B4DHD2	Programmed cell death 6-interacting protein	common cells and EV
PDIA2	B3KWF3	B3KWF3;B3KQU2;A4L733;Q13087	Protein disulfide-isomerase A2	common cells and EV
PDIA3	B3KQT9	B3KQT9;V9HVY3;P30101;B3KQT2;B4DDM1;B4DJ98	Protein disulfide-isomerase;Protein disulfide-isomerase A3	common cells and EV
PDIA4	A0A090N8Y2	A0A090N8Y2;P13667	Protein disulfide-isomerase A4	common cells and EV
PDIA6	Q15084	Q15084	Protein disulfide-isomerase A6	common cells and EV
PDXK	G1UI32	G1UI32;V9HWC3;O00764;F2Z2Y4	Pyridoxal kinase	common cells and EV
PEBP1	D9IAI1	D9IAI1;P30086;A0A0K0K1J6;B4DRT4;V9HW05	Phosphatidylethanolamine-binding protein 1;Hippocampal cholinergic neurostimulating peptide	common cells and EV
PEPD	A0A140VJR2	A0A140VJR2;J3K000;P12955	Xaa-Pro dipeptidase	common cells and EV
PFAS	A8K9T9	A8K9T9;A8K8N7;O15067	Phosphoribosylformylglycinamidine synthase	common cells and EV
PFDN2	B1AQP2	B1AQP2;Q9UHV9	Prefoldin subunit 2	common cells and EV
PFDN5	Q99471	Q99471;H3BPF6	Prefoldin subunit 5	common cells and EV
PFDN6	Q5STK2	Q5STK2;O15212	Prefoldin subunit 6	common cells and EV
PFKM	P08237	P08237;A0A024R0Y5;A0A0S2Z4A1;A0A0S2Z4I1;Q96I60;B4E162	ATP-dependent 6-phosphofructokinase, muscle type;ATP-dependent 6-phosphofructokinase	common cells and EV
PFKP	Q01813	Q01813	ATP-dependent 6-phosphofructokinase, platelet type	common cells and EV
PFN1	P07737	P07737;K7EJ44;I3L3D5	Profilin-1	common cells and EV
PGAM1	Q6P6D7	Q6P6D7;Q6FHU2;Q6FHK8;Q53G35;P18669;B4DKL5;Q0D2Q6;B4DMJ7	Phosphoglycerate mutase;Phosphoglycerate mutase 1	common cells and EV
PGD	P52209	P52209;B4E2U0;K7EMN2;K7EM49;B4DL86	6-phosphogluconate dehydrogenase, decarboxylating	common cells and EV
PGK1	V9HWF4	V9HWF4;P00558;B4E1H9;B4DHM5	Phosphoglycerate kinase;Phosphoglycerate kinase 1	common cells and EV
PGP	A6NDG6	A6NDG6	Phosphoglycolate phosphatase	common cells and EV
PGRMC2	O15173	O15173	Membrane-associated progesterone receptor component 2	common cells and EV
PHB	C9JW96	C9JW96;Q6PUJ7;Q6FHP5;A8K401;P35232;C9JZ20;E7ESE2;E9PCW0;Q53FV0	Prohibitin	common cells and EV
PHB2	F5H3X6	F5H3X6;B4DW05;F5GWA7;F5GY37;J3KPX7;Q99623	Prohibitin-2	common cells and EV
PKM	P14618	P14618;V9HWB8;B4DNK4;A0A024R5Z9;H3BTN5;B4DRT3;Q8WUW7;Q504U3;A0A024R609;H3BR70	Pyruvate kinase PKM;Pyruvate kinase	common cells and EV
PKP2	Q99959	Q99959;B8QGS9	Plakophilin-2	common cells and EV
PLP2	A0A024QYW3	A0A024QYW3;Q04941	Proteolipid protein 2	common cells and EV
PLS3	Q96HI1	Q96HI1;B4DPW9;A0A0A0MSQ0;Q53GY0;Q14651;P13797;H7C4N2;C9JAM8;B4DG31;Q59GX5;V9HWJ7;Q53FI1;A0A024RDT4;P13796	Plastin-1;Plastin-3;Plastin-2	common cells and EV
PMM2	H3BR08	H3BR08;H3BM92;H3BV34;H3BT06;H3BNY9;B7Z3M6;H3BRM0;B2R6D4;A0A291FGD1;A0A0S2Z4J6;O15305	Phosphomannomutase;Phosphomannomutase 2	common cells and EV
PMVK	Q6FGV9	Q6FGV9;Q15126	Phosphomevalonate kinase	common cells and EV
PNP	V9HWH6	V9HWH6;Q8N7G1;P00491;G3V5M2	Purine nucleoside phosphorylase	common cells and EV
PPA1	Q15181	Q15181;V9HWB5;Q5SQT6	Inorganic pyrophosphatase	common cells and EV
PPAT	Q59G63	Q59G63;Q53H22;A8K4H7;Q06203	Amidophosphoribosyltransferase	common cells and EV
PPIA	V9HWF5	V9HWF5;A8K486;P62937;B2RE56;F8WE65;C9J5S7;Q71V99;B4DM82	Peptidyl-prolyl cis-trans isomerase;Peptidyl-prolyl cis-trans isomerase A;Peptidyl-prolyl cis-trans isomerase A, N-terminally processed	common cells and EV
PPIB	V9HWC6	V9HWC6;P23284	Peptidyl-prolyl cis-trans isomerase;Peptidyl-prolyl cis-trans isomerase B	common cells and EV
PPP1CA	A0A140VJS9	A0A140VJS9;P62136;E9PMD7	Serine/threonine-protein phosphatase PP1-alpha catalytic subunit;Serine/threonine-protein phosphatase	common cells and EV
PPP1CB	V9HW04	V9HW04;P62140;B7ZB67;B4DJ75;C9J9S3;C9JP48;E7ETD8	Serine/threonine-protein phosphatase;Serine/threonine-protein phosphatase PP1-beta catalytic subunit	common cells and EV
PPP1CC	Q9UPN1	Q9UPN1;F8VYE8;A0A024RBP2;P36873;F8VR82;F8W0W8;B3KXM2;A0A087WYY5	Serine/threonine-protein phosphatase;Serine/threonine-protein phosphatase PP1-gamma catalytic subunit	common cells and EV
PPP1R14B	A0A024R563	A0A024R563;Q96C90	Protein phosphatase 1 regulatory subunit 14B	common cells and EV
PPP2CB	P62714	P62714;B3KQ51;P67775;B3KRM2;A0A140VJS0;B3KUN1;Q5U0I7;Q8WZ56;Q6I9T8;H0YC23;E5RHC1	Serine/threonine-protein phosphatase 2A catalytic subunit beta isoform;Serine/threonine-protein phosphatase;Serine/threonine-protein phosphatase 2A catalytic subunit alpha isoform	common cells and EV
PPP2R1A	P30153	P30153;A8K7B7;B4DDF7;B4DQY1;A8K3H8;B4DE69;Q8NB89;B3KQV6	Serine/threonine-protein phosphatase 2A 65 kDa regulatory subunit A alpha isoform	common cells and EV
PPP2R2A	Q56VW8	Q56VW8;A0A140VJT0;P63151;E5RFR9;Q6PEG1;Q6IN90;Q6ZP32;Q66LE6	Serine/threonine-protein phosphatase 2A 55 kDa regulatory subunit B;Serine/threonine-protein phosphatase 2A 55 kDa regulatory subunit B alpha isoform;Serine/threonine-protein phosphatase 2A 55 kDa regulatory subunit B delta isoform	common cells and EV
PPP5C	Q9BPW0	Q9BPW0;H0YDU8;Q53FR0;A0A024R0Q7;P53041;B4DLP6;B2R6R6	Serine/threonine-protein phosphatase;Serine/threonine-protein phosphatase 5	common cells and EV
PRDX1	A0A0A0MSI0	A0A0A0MSI0;Q06830;Q5IST6;B2R4P2	Peroxiredoxin-1	common cells and EV
PRDX2	B4DF70	B4DF70;V9HW12;P32119;A6NIW5	Peroxiredoxin-2	common cells and EV
PRDX4	H7C3T4	H7C3T4;V9HW63;Q13162	Peroxiredoxin-4	common cells and EV
PRDX5	V9HW35	V9HW35;P30044	Peroxiredoxin-5, mitochondrial	common cells and EV
PRDX6	V9HWC7	V9HWC7;P30041	Peroxiredoxin-6	common cells and EV
PRKAR1A	P10644	P10644;B2R5T5;Q68DQ4;K7EPB2	cAMP-dependent protein kinase type I-alpha regulatory subunit;cAMP-dependent protein kinase type I-alpha regulatory subunit, N-terminally processed	common cells and EV
PRKDC	P78527	P78527	DNA-dependent protein kinase catalytic subunit	common cells and EV
PRMT1	E9PKG1	E9PKG1;Q5U8W9;H7C2I1;Q99873;A0A087X1W2	Protein arginine N-methyltransferase 1	common cells and EV
PRPF19	Q9UMS4	Q9UMS4	Pre-mRNA-processing factor 19	common cells and EV
PRPF40A	Q4ZG51	Q4ZG51;B4DPY2;O75400	Pre-mRNA-processing factor 40 homolog A	common cells and EV
PRPF8	Q6P2Q9	Q6P2Q9;I3L0J9	Pre-mRNA-processing-splicing factor 8	common cells and EV
PRPS1	B1ALA9	B1ALA9;Q53FW2;B2R860;A0A0B4J207;A0A140VK41;P60891;P21108;P11908;B7ZB02;A6NMS2;B1ALA7;H7C540;D3YTJ7	Ribose-phosphate pyrophosphokinase 1;Ribose-phosphate pyrophosphokinase 3;Ribose-phosphate pyrophosphokinase 2	common cells and EV
PSAP	B4DEK5	B4DEK5;Q53FJ5;A0A024QZQ2;C9JIZ6;B4DRB7;Q59EN5;P07602	Prosaposin;Saposin-A;Saposin-B-Val;Saposin-B;Saposin-C;Saposin-D	common cells and EV
PSMA3	Q6IB71	Q6IB71;A0A140VK43;P25788	Proteasome subunit alpha type;Proteasome subunit alpha type-3	common cells and EV
PSMA4	H0YMV3	H0YMV3;H0YKS0;H0YLC2;H0YKT8;H0YMA1;H0YMZ1;H0YN18;H0YL69;B2RDG0;P25789	Proteasome subunit alpha type;Proteasome subunit beta type;Proteasome subunit alpha type-4	common cells and EV
PSMA6	Q9BZ93	Q9BZ93;G3V3U4;G3V3I1;G3V295;A0A140VK44;G3V5Z7;P60900	Proteasome subunit alpha type;Proteasome subunit alpha type-6	common cells and EV
PSMA7	H0UI83	H0UI83;H0Y586;Q4G1B8;B0YJ74;A0A087WYS6;Q05DH1;A0A0K0K1K4;O14818;Q8TAA3	Proteasome subunit alpha type;Proteasome subunit alpha type-7;Proteasome subunit alpha type-7-like	common cells and EV
PSMB3	A0A087WXQ8	A0A087WXQ8;A0A087WY10;A0A087WUL2;P49720	Proteasome subunit beta type-3	common cells and EV
PSMB6	Q6IAT9	Q6IAT9;P28072	Proteasome subunit beta type;Proteasome subunit beta type-6	common cells and EV
PSMC2	A0A140VK70	A0A140VK70;P35998;A0A1W2PQS1;Q75L23;C9JLS9	26S protease regulatory subunit 7	common cells and EV
PSMC3	E9PKD5	E9PKD5;E9PM69;R4GNH3;A8K781;A0A140VK42;P17980;E9PLG2;E9PMD8	26S protease regulatory subunit 6A	common cells and EV
PSMC4	A8K2M0	A8K2M0;P43686	26S protease regulatory subunit 6B	common cells and EV
PSMC5	Q59GS3	Q59GS3;A0A140VJS3;P62195;J3QQM1	26S protease regulatory subunit 8	common cells and EV
PSMC6	B4DR91	B4DR91;H0YJS8;H0YJC0;V9HW24;A0A087X2I1;P62333	26S protease regulatory subunit 10B	common cells and EV
PSMD1	B2R6D0	B2R6D0;A0A087WW66;Q99460;Q05BX4;Q05CW6;H7C378	26S proteasome non-ATPase regulatory subunit 1	common cells and EV
PSMD11	O00231	O00231;B4DTS5;J3QRY4	26S proteasome non-ATPase regulatory subunit 11	common cells and EV
PSMD12	A0A0S2Z489	A0A0S2Z489;O00232	26S proteasome non-ATPase regulatory subunit 12	common cells and EV
PSMD13	J3KNQ3	J3KNQ3;Q53GN6;A0A024R201;Q9Y6E3;A0A087WUL9;Q9UNM6;Q9UNM7;H0YD73;E9PL38;B4DJ66;B2RBM7	26S proteasome non-ATPase regulatory subunit 13	common cells and EV
PSMD2	Q59EG8	Q59EG8;Q13200;B4DM22;Q13041;Q9NSM5	26S proteasome non-ATPase regulatory subunit 2	common cells and EV
PSMD3	B3KNN7	B3KNN7;B4DEB0;Q96N86;B4DV84;Q8N9M2;Q6IBN0;O43242;B4DPM7	26S proteasome non-ATPase regulatory subunit 3	common cells and EV
PSMD4	A6PVX3	A6PVX3;Q5VWC4;P55036	26S proteasome non-ATPase regulatory subunit 4	common cells and EV
PSMD5	F2Z3J2	F2Z3J2;Q5IFJ8;A8K4T6;Q16401	26S proteasome non-ATPase regulatory subunit 5	common cells and EV
PSMD6	B3KT66	B3KT66;Q15008	26S proteasome non-ATPase regulatory subunit 6	common cells and EV
PSMD7	B4DXI8	B4DXI8;B2RD27;P51665;H3BNT7;H3BTM8	26S proteasome non-ATPase regulatory subunit 7	common cells and EV
PSME1	Q6FHU3	Q6FHU3;A0A0K0K1L8;Q06323;H0YKK6;Q86SZ9	Proteasome activator complex subunit 1	common cells and EV
PSME2	Q86SZ7	Q86SZ7;Q6FHK9;Q2TNB3;A0A087X1Z3;Q9UL46;H0YM70	Proteasome activator complex subunit 2	common cells and EV
PTBP1	A6NLN1	A6NLN1;A0A0U1RRM4;P26599;K7ELW5;K7ES59;K7EKJ7;K7EK45;Q59H49	Polypyrimidine tract-binding protein 1	common cells and EV
PTGES3	A0A024RB32	A0A024RB32;A0A087WYT3;B3KUY2;Q15185	Prostaglandin E synthase 3	common cells and EV
PTMA	Q15203	Q15203;Q7KZ52;B8ZZQ6;V9HVW6;Q15202;Q8TBK9;Q86YS2;Q53S24;Q15204;P06454	Prothymosin alpha;Prothymosin alpha, N-terminally processed;Thymosin alpha-1	common cells and EV
PURA	Q2NLD4	Q2NLD4;Q2NLC9;Q5U0P9;Q56A79;Q00577	Transcriptional activator protein Pur-alpha	common cells and EV
PYGB	Q59GM9	Q59GM9;P11216;B4DSD8	Alpha-1,4 glucan phosphorylase;Glycogen phosphorylase, brain form	common cells and EV
QSOX2	Q6ZRP7	Q6ZRP7	Sulfhydryl oxidase 2	common cells and EV
RAB11B	Q15907	Q15907;H3BMH2;H3BSC1;A0A024R5Z8;P62491;B4DMN1	Ras-related protein Rab-11B;Ras-related protein Rab-11A	common cells and EV
RAB14	P61106	P61106;A0A024R845;X6RFL8	Ras-related protein Rab-14	common cells and EV
RAB1A	Q5U0I6	Q5U0I6;Q9H0U4;P62820;E9PLD0;E7END7;B7Z8M7;Q6FIG4;Q9H1C9;Q92928	Ras-related protein Rab-1B;Ras-related protein Rab-1A;Putative Ras-related protein Rab-1C	common cells and EV
RAB21	Q9UL25	Q9UL25;A0A024RBA9;Q96GX3	Ras-related protein Rab-21	common cells and EV
RAB2A	A0A024R7V6	A0A024R7V6;P61019;E9PKL7;A0A0A1HAW1;Q5HYI5;Q8WUD1	Ras-related protein Rab-2A;Ras-related protein Rab-2B	common cells and EV
RAB35	Q15286	Q15286;F5H157	Ras-related protein Rab-35	common cells and EV
RAB5C	P51148	P51148;A0A024R1U4;K7ERQ8;K7ERI8;F8VVK3;K7ENY4	Ras-related protein Rab-5C	common cells and EV
RAB6A	C9JB90	C9JB90;C9JU14;J3KR73;B7Z5Z9;Q6FGX3;Q6AZ91;Q53ET8;A0A024R5J5;A0A024R5H8;Q9NRW1;P20340;Q14964	Ras-related protein Rab-6B;Ras-related protein Rab-6A;Ras-related protein Rab-39A	common cells and EV
RAB7A	A0A158RFU6	A0A158RFU6;P51149;C9J592;C9J8S3;B4DPH9;C9IZZ0;C9J4V0	Ras-related protein Rab-7a	common cells and EV
RAB8A	P61006	P61006;A0A024R7I3;Q53SX4;D3DV69;G5EMR8;A0A024RB27;B4DMS1;H0YLJ8;H0YNE9;Q59EP4;G5ELZ5;G5ELZ6;H0YMN7;B3KTE3;H0YL94;Q504R6;P51153;Q92930;P59190	Ras-related protein Rab-8A;Ras-related protein Rab-13;Ras-related protein Rab-8B;Ras-related protein Rab-15	common cells and EV
RAC2	A0A024R1P2	A0A024R1P2;P15153;B1AH77;B1AH80;B1AH78;P60763;P63000;A4D2P0;A4D2P1	Ras-related C3 botulinum toxin substrate 2;Ras-related C3 botulinum toxin substrate 3;Ras-related C3 botulinum toxin substrate 1	common cells and EV
RACGAP1	Q9H0H5	Q9H0H5;A0A024R136;B2RE34;F8VRD2;H0YIK5	Rac GTPase-activating protein 1	common cells and EV
RAD23B	B4DEA3	B4DEA3;Q53F10;P54727;B7ZA74;B7Z4W4	UV excision repair protein RAD23 homolog B	common cells and EV
RALA	H7C3P7	H7C3P7;P11233	Ras-related protein Ral-A	common cells and EV
RAN	B5MDF5	B5MDF5;P62826;J3KQE5;F5H018	GTP-binding nuclear protein Ran	common cells and EV
RANBP1	A0A140VK94	A0A140VK94;P43487;C9JJ34;B7Z6U1;B4DE76;F6WQW2;C9JXG8;D3DX26;C9JGV6	Ran-specific GTPase-activating protein	common cells and EV
RAP1B	P61224	P61224;A0A024RB87;A6NIZ1;F5H823;F5H7Y6;E7ESV4;B7ZB78;F5GZG1;F5GX62;Q5U0C3;A8KAH9;P62834;F5H004;F5H6R7;Q9BXV4;B7ZAY2	Ras-related protein Rap-1b;Ras-related protein Rap-1b-like protein;Ras-related protein Rap-1A	common cells and EV
RARS	P54136	P54136;B4DXW6	Arginine--tRNA ligase, cytoplasmic	common cells and EV
RBBP4	Q09028	Q09028;E9PNS2;E9PIC4;E9PNS6;H0YEU5;B4DRT0;Q5JP02;H0YCT5;H0YF10;H0YDK2;E9PC52;Q6FHQ0;A8K6A2;Q16576	Histone-binding protein RBBP4;Histone-binding protein RBBP7	common cells and EV
RBM25	P49756	P49756	RNA-binding protein 25	common cells and EV
RBM39	Q14498	Q14498;B4DLM0;B4E1M7;A0A0U1RQH7;H0Y4X3;B7Z4L7;Q6N037;Q68DD9;B3KWX7;E1P5S2;G3XAC6;B4DRA0;Q6MZY7;Q7Z3L0;Q5QP23	RNA-binding protein 39	common cells and EV
RCC2	A5PLK7	A5PLK7;A0A024RAC5;Q9P258	Protein RCC2	common cells and EV
RDX	B0YJ88	B0YJ88;P35241;Q6PKD3;Q05CU6;B7Z2S7	Radixin	common cells and EV
RELA	Q2TAM5	Q2TAM5;E9PKH5;B4E082;A0A087X0W8;Q04206;E9PMD5;E9PI38;E9PQS6;Q96F54;E9PKV4;Q96CP1;A0A087WVP0	Transcription factor p65	common cells and EV
RHOA	P61586	P61586;A0A024R324;C9JNR4;C9JX21;B4DKN9;A0A024R0I3;Q5JR08;E9PQH6;Q5JR05;Q5JR07;P08134	Transforming protein RhoA;Rho-related GTP-binding protein RhoC	common cells and EV
RHOG	Q6ICQ8	Q6ICQ8;P84095	Rho-related GTP-binding protein RhoG	common cells and EV
RNH1	A0A140VJT8	A0A140VJT8;P13489;A0A024RC87;E9PMJ3;E9PLZ3;E9PIM9;H0YCR7	Ribonuclease inhibitor	common cells and EV
RPL10	A0A087WV22	A0A087WV22;H7C123;H7C2C5;Q96L21	60S ribosomal protein L10-like	common cells and EV
RPL10A	P62906	P62906;A0A024RCW3;Q1JQ76	60S ribosomal protein L10a;Ribosomal protein	common cells and EV
RPL11	Q5VVC9	Q5VVC9;Q5VVC8;Q08ES8;Q5VVD0;P62913	60S ribosomal protein L11	common cells and EV
RPL12	P30050	P30050;Q59FI9	60S ribosomal protein L12	common cells and EV
RPL13	Q6NZ55	Q6NZ55;A8K4C8;P26373;J3QSB4	60S ribosomal protein L13	common cells and EV
RPL13A	Q5QTS3	Q5QTS3;Q53H34;P40429;B4DNC8;Q9BSQ6;M0QYS1	60S ribosomal protein L13a	common cells and EV
RPL14	E7EPB3	E7EPB3;A0PJ62;B7Z6S8;A8K7N0;Q6IPH7;P50914;A8K3Q9	60S ribosomal protein L14	common cells and EV
RPL15	E7EQV9	E7EQV9;A0A024R2Q4;P61313;E7EX53;E7ENU7;B4DLP4	Ribosomal protein L15;60S ribosomal protein L15	common cells and EV
RPL17	A0A087WXM6	A0A087WXM6;J3QQT2;J3KRX5;A0A024R261;A0A0A6YYL6;P18621;J3KRB3;A0A087WWH0;J3QS96;J3QLC8;Q5IST2;A0A0A0MRF8;A0A087WY81	60S ribosomal protein L17	common cells and EV
RPL18	Q0QEW2	Q0QEW2;G3V203;H0YHA7;A0A024QZD1;J3QQ67;Q07020;F8VYV2;B4DDY5;A0A075B7A0;F8VUA6	60S ribosomal protein L18	common cells and EV
RPL18A	M0R3D6	M0R3D6;M0R1A7;M0R117;B4DM74;B2R4C0;Q02543;Q32XH3;M0R0P7;B4DM94;B4DUV3;Q53HD3	60S ribosomal protein L18a	common cells and EV
RPL19	Q8IWR8	Q8IWR8;J3QR09;J3KTE4;Q53G49;P84098;J3QL15	Ribosomal protein L19;60S ribosomal protein L19	common cells and EV
RPL21	G3V1B3	G3V1B3;M0R181;Q6IAX2;Q59GK9;P46778	60S ribosomal protein L21	common cells and EV
RPL22	K7EP65	K7EP65;K7EKS7;K7ELC4;K7EMH1;K7ERI7;Q7Z4W8;P35268;K7EJT5	60S ribosomal protein L22	common cells and EV
RPL23	Q9BTQ7	Q9BTQ7;A0A024R1Q8;P62829;J3KTJ3;C9JD32;B9ZVP7;J3KT29	60S ribosomal protein L23	common cells and EV
RPL23A	K7EMA7	K7EMA7;H7BY10;K7EJV9;K7ERT8;A8MUS3;P62750;B9EJE3	60S ribosomal protein L23a	common cells and EV
RPL24	C9JXB8	C9JXB8;C9JNW5;V9HW01;P83731	60S ribosomal protein L24	common cells and EV
RPL27	E4W6B6	E4W6B6;B2R4D8;A0A024R1V4;P61353;K7ELC7;K7EQQ9	60S ribosomal protein L27	common cells and EV
RPL27A	E9PJD9	E9PJD9;Q5IST3;Q9BQQ5;E9PLL6;Q6NZ52;P46776	60S ribosomal protein L27a	common cells and EV
RPL3	P39023	P39023;Q9NY85;G5E9G0;B3KS36;Q8TBW1;Q96QL0;Q49AJ9;Q9BT63;B5MCW2;H7C422;H7C3M2	60S ribosomal protein L3	common cells and EV
RPL30	E5RI99	E5RI99;A0A024R9D3;P62888;E5RJH3;A0A0C4DH44	60S ribosomal protein L30	common cells and EV
RPL31	H7C2W9	H7C2W9;C9JU56;B7Z4E3;B2R4C1;B7Z4C8;P62899;Q76N53;B8ZZK4	60S ribosomal protein L31	common cells and EV
RPL32	D3YTB1	D3YTB1;A0A024R2G7;F8W727;P62910	60S ribosomal protein L32	common cells and EV
RPL4	P36578	P36578;Q59GY2;B4DMJ6;Q53G74;B4DFI6;H3BM89;B4DMJ2	60S ribosomal protein L4	common cells and EV
RPL5	Q5T7N0	Q5T7N0;B3KTM6;A2RUM7;Q59GX9;P46777;Q9BUV4	60S ribosomal protein L5	common cells and EV
RPL6	Q8TBK5	Q8TBK5;Q8N5Z7;B2R4K7;A0A024RBK3;Q9HBB3;Q02878;B4DRX3	60S ribosomal protein L6	common cells and EV
RPL7	A0A024R814	A0A024R814;P18124;A8MUD9;O95036	60S ribosomal protein L7	common cells and EV
RPL7A	P62424	P62424;Q5T8U3	60S ribosomal protein L7a	common cells and EV
RPL8	E9PKZ0	E9PKZ0;P62917;G3V1A1;B4DVG7;E9PKU4	60S ribosomal protein L8	common cells and EV
RPL9	B4E1M5	B4E1M5;E7ESE0;B4DLV8;D6RAN4;Q5IFJ7;Q53Z07;P32969;H0Y9V9	60S ribosomal protein L9	common cells and EV
RPLP0	P05388	P05388;A8K4Z4;A0A024RBS2;Q53HW2;F8VU65;Q53HK9;F8VWS0;Q6NSF2;B4E3D5;F8VW21;G3V210;F8VPE8;Q8NHW5;F8VRK7;F8VQY6;F8VZS0	60S acidic ribosomal protein P0;60S acidic ribosomal protein P0-like	common cells and EV
RPLP1	Q7Z612	Q7Z612;A0A024R608;P05386;Q6ICQ4	60S acidic ribosomal protein P1	common cells and EV
RPLP2	P05387	P05387;A0A024RCA7	60S acidic ribosomal protein P2	common cells and EV
RPN1	Q96HX3	Q96HX3;Q6IBR0;Q53EP4;P04843;B7Z4L4;B4DL99;B4DNJ5	Dolichyl-diphosphooligosaccharide--protein glycosyltransferase subunit 1	common cells and EV
RPN2	Q5JYR4	Q5JYR4;Q5JYR7;B2RE46;P04844;F2Z3K5;B4DJL0	Dolichyl-diphosphooligosaccharide--protein glycosyltransferase subunit 2	common cells and EV
RPS10	P46783	P46783;Q59GE4;F6U211;A0A1W2PQS6;Q9NQ39	40S ribosomal protein S10;Putative 40S ribosomal protein S10-like	common cells and EV
RPS11	P62280	P62280;M0QZC5;M0R1H5	40S ribosomal protein S11	common cells and EV
RPS12	P25398	P25398	40S ribosomal protein S12	common cells and EV
RPS13	P62277	P62277;J3KMX5	40S ribosomal protein S13	common cells and EV
RPS14	P62263	P62263;H0YB22;E5RH77	40S ribosomal protein S14	common cells and EV
RPS15A	I3L3P7	I3L3P7;B2R4W8;P62244;I3L246;A8K7H3;H3BN98	40S ribosomal protein S15a	common cells and EV
RPS16	M0R210	M0R210;P62249;M0R3H0	40S ribosomal protein S16	common cells and EV
RPS17	P08708	P08708;H0YN88;A0A075B716	40S ribosomal protein S17	common cells and EV
RPS18	P62269	P62269	40S ribosomal protein S18	common cells and EV
RPS19	B0ZBD0	B0ZBD0;Q8WVX7;P39019;A0A075B6E2;M0R2L9;M0QXK4;M0QYF7;M0R140	40S ribosomal protein S19	common cells and EV
RPS2	P15880	P15880;Q3KQT6;Q6IPX5;H0YEN5;Q8J014;Q8N5L9;E9PQD7;E9PMM9;Q9BSW5;I3L404;E9PM36	40S ribosomal protein S2	common cells and EV
RPS20	E5RIP1	E5RIP1;E5RJX2;P60866	40S ribosomal protein S20	common cells and EV
RPS21	Q8WVC2	Q8WVC2;Q6FGH5;Q9BYK1;P63220;Q9BYK2;Q13666	40S ribosomal protein S21	common cells and EV
RPS23	P62266	P62266;A8K517;D6RD47	40S ribosomal protein S23	common cells and EV
RPS24	E7ETK0	E7ETK0;A0A087WUS0;P62847	40S ribosomal protein S24	common cells and EV
RPS25	P62851	P62851	40S ribosomal protein S25	common cells and EV
RPS26	Q75MH1	Q75MH1;A0A024RB14;P62854;Q76N57;Q5JNZ5	40S ribosomal protein S26;Putative 40S ribosomal protein S26-like 1	common cells and EV
RPS27A	Q5RKT7	Q5RKT7;P62979;B2RDW1;A0A248RGE3;L8B196;F5GXK7;J3QKN0;Q5PY61;Q5U5U6;Q9UFQ0;Q96C32;Q96MH4;P62987;Q59EM9;A8K674;L8B4R0;L8B4J3;L8B4M0;L8B4Z6;Q66K58;F5H747;Q96H31;F5GYU3;F5H265;Q3MIH3;P0CG47;P0CG48;J3QS39;F5H388;B4DV12;Q5UGI3;J3QTR3;Q8WYN9;L8B4I8;F5H6Q2;F5H2Z3;M0R1V7;M0R2S1;Q49A90;M0R1M6	Ubiquitin-40S ribosomal protein S27a;Ubiquitin;40S ribosomal protein S27a;Ubiquitin-60S ribosomal protein L40;Ubiquitin;60S ribosomal protein L40;Polyubiquitin-B;Ubiquitin;Polyubiquitin-C;Ubiquitin	common cells and EV
RPS27L	H0YMV8	H0YMV8;A4D1G5;Q71UM5;P42677;C9J1C5;Q5T4L4;C9JLI6	40S ribosomal protein S27;40S ribosomal protein S27-like	common cells and EV
RPS28	B2R4R9	B2R4R9;P62857	40S ribosomal protein S28	common cells and EV
RPS3	P23396	P23396;Q53G83;E9PL09;F2Z2S8;H0YF32;H0YCJ7;A7E2S3;Q9NQS8;E9PPU1;H0YEU2	40S ribosomal protein S3	common cells and EV
RPS3A	D6RG13	D6RG13;Q6NXR8;A8K4W0;P61247;B7Z3M5;H0Y8L7;D6RB09;E9PFI5;D6RAT0;D6RED7;D6RAS7;D6RGE0;D6RI02	40S ribosomal protein S3a	common cells and EV
RPS4X	Q96IR1	Q96IR1;B2R491;P62701;Q53HV1	40S ribosomal protein S4;40S ribosomal protein S4, X isoform	common cells and EV
RPS5	M0QZN2	M0QZN2;M0R0F0;Q53G25;A0A024R4Q8;M0R0R2;P46782;Q5ISS5	40S ribosomal protein S5;40S ribosomal protein S5, N-terminally processed	common cells and EV
RPS6	Q96DV6	Q96DV6;A2A3R6;P62753;A2A3R5;Q9BZU1;A2A3R7	40S ribosomal protein S6	common cells and EV
RPS7	P62081	P62081;B5MCP9;Q59FS3	40S ribosomal protein S7	common cells and EV
RPS8	Q5JR94	Q5JR94;P62241;Q5JR95;Q9BS10	40S ribosomal protein S8	common cells and EV
RPS9	A0A024R4M0	A0A024R4M0;P46781;A5D904;B5MCT8;C9JM19;B7Z732	40S ribosomal protein S9	common cells and EV
RPSA	C9J9K3	C9J9K3;A0A024R2P0;A0A0C4DG17;P08865;A0A024R7P5;Q96RS2	40S ribosomal protein SA	common cells and EV
RRM2	D6W4Z6	D6W4Z6;P31350;A0A286YFD6;C9JXC1;B3KS26	Ribonucleoside-diphosphate reductase subunit M2	common cells and EV
RRS1	Q15050	Q15050	Ribosome biogenesis regulatory protein homolog	common cells and EV
RSL1D1	A0PJ87	A0PJ87;J3QSV6;A0PJ61;Q32Q62;O76021;I3L3U9;I3L3C4	Ribosomal L1 domain-containing protein 1	common cells and EV
RTCB	B4DXF1	B4DXF1;B4DNG5;Q9Y3I0	tRNA-splicing ligase RtcB homolog	common cells and EV
RTN4	Q53R94	Q53R94;Q6IPN0;F8W914;Q9NQC3	Reticulon;Reticulon-4	common cells and EV
RUVBL1	E7ETR0	E7ETR0;B3KRS7;B5BUB1;Q9Y265;J3QLR1;H7C4G5	RuvB-like 1	common cells and EV
RUVBL2	Q9Y230	Q9Y230;B3KNL2;M0R0Y3	RuvB-like 2	common cells and EV
S100A11	P31949	P31949;V9HWH9;B2R5H0	Protein S100-A11;Protein S100-A11, N-terminally processed;Protein S100	common cells and EV
SCAMP2	Q6IBK3	Q6IBK3;A8K769;A0A140VK92;O15127;H3BV04;H3BN93;H3BUB6;H3BPL9;B3KU14	Secretory carrier-associated membrane protein 2	common cells and EV
SCAMP3	Q6FHJ5	Q6FHJ5;O14828	Secretory carrier-associated membrane protein 3	common cells and EV
SCARB2	A0A1W2PRF6	A0A1W2PRF6;A0A1W2PPX5;A0A1W2PQR6;A0A1W2PQB7;A0A1W2PS43;A0A024RDG6;A0A1W2PRS1;Q14108	Lysosome membrane protein 2	common cells and EV
SDC1	P18827	P18827;Q53H42;E9PHH3;H7C1K4;B4DRQ9	Syndecan-1	common cells and EV
SDCBP	A0A024R7Z5	A0A024R7Z5;O00560;B4DQ93;G5EA09;B4DHN5;E9PBU7	Syntenin-1	common cells and EV
SDHA	H0Y8X1	H0Y8X1;B3KT34;A0A087X1I3;Q0QF12;D6RFM5;A0A024QZ30;B4DYN5;P31040	Succinate dehydrogenase [ubiquinone] flavoprotein subunit, mitochondrial	common cells and EV
SEC13	A8MXL6	A8MXL6;Q59FA6;P55735;E7ERC8;A4UCS7;A8MWR8;Q53GB2	Protein SEC13 homolog	common cells and EV
SEC23B	B4DRA5	B4DRA5;B4DJW8;Q15437;Q5QPE1;Q5QPE2;B4DS04	Protein transport protein Sec23B	common cells and EV
SEC31A	D6RHZ5	D6RHZ5;H7BXG7;A0A1S5UZ19;A0A024RDH6;A0A024RDD3;D6REX3;O94979	Protein transport protein Sec31A	common cells and EV
SEPT11	D6RGI3	D6RGI3;D6RER5;Q9NVA2;D6RDP1;D6R9Y6;D6RDU5	Septin-11	common cells and EV
SEPT2	B5MCX3	B5MCX3;Q15019;C9IY94;C9IZU3;C9JQJ4;C9J938;C9JB25;C9J2Q4;B5MD47;H7C310	Septin-2	common cells and EV
SEPT6	Q8NFI1	Q8NFI1;B4DPT4;Q6NT82;Q541S4;Q548C9;B1AMS2;Q6B514;B4DZW0;Q8NFI2;Q8NFI0;Q8NFH9;Q14141;B4E049	Septin-6	common cells and EV
SEPT7	Q16181	Q16181;E7EPK1;A8K3D0;A4GYY8;Q3B7A3;Q59EY4;Q3LIE9;Q8TC62;E7ES33;B4DUD6;A0A023T695;G3V1Q4;A0A024RA87;B4DNE4;A0A0U1RRE1;A0A0U1RRH9	Septin-7	common cells and EV
SERBP1	Q63HR1	Q63HR1;Q5VU21;Q8NC51;D3DQ69;D3DQ70	Plasminogen activator inhibitor 1 RNA-binding protein	common cells and EV
SF3B3	B3KQH1	B3KQH1;A8K6V3;Q15393	Splicing factor 3B subunit 3	common cells and EV
SFPQ	Q6PIX2	Q6PIX2;Q9BSV4;Q86VG2;P23246	Splicing factor, proline- and glutamine-rich	common cells and EV
SKP1	E5RJR5	E5RJR5;P63208;E5RGM3;E7ERH2;F8W8N3	S-phase kinase-associated protein 1	common cells and EV
SLC1A4	Q53F03	Q53F03;B2R7N6;P43007;Q9P2X2;B7Z9M1;B7Z561	Amino acid transporter;Neutral amino acid transporter A	common cells and EV
SLC1A5	Q71UA6	Q71UA6;Q15758;Q59ES3;M0QXM4;B4DE27	Amino acid transporter;Neutral amino acid transporter B(0)	common cells and EV
SLC25A5	P05141	P05141;Q6I9V5;Q6NVC0;Q59EI9;P12236	ADP/ATP translocase 2;ADP/ATP translocase 2, N-terminally processed;ADP/ATP translocase 3;ADP/ATP translocase 3, N-terminally processed	common cells and EV
SLC3A2	F5GZS6	F5GZS6;J3KPF3;P08195;B4E2Z3;A0A024R599	4F2 cell-surface antigen heavy chain	common cells and EV
SLC7A5	Q01650	Q01650	Large neutral amino acids transporter small subunit 1	common cells and EV
SLC9A3R1	O14745	O14745;B2R6A3;J3QRP6	Na(+)/H(+) exchange regulatory cofactor NHE-RF1;Na(+)/H(+) exchange regulatory cofactor NHE-RF	common cells and EV
SMARCA5	B7ZAX9	B7ZAX9;B4DZC0;O60264	SWI/SNF-related matrix-associated actin-dependent regulator of chromatin subfamily A member 5	common cells and EV
SNAPIN	O95295	O95295	SNARE-associated protein Snapin	common cells and EV
SND1	B2R5U1	B2R5U1;B4E299;B3KU67;A0A140VK49;Q59FF0;Q7KZF4;H7C597;I6TRR8	Staphylococcal nuclease domain-containing protein 1	common cells and EV
SNRNP200	A4FU77	A4FU77;O75643;Q9UNV9;B4E0P5;A2RRQ7;B4E150	U5 small nuclear ribonucleoprotein 200 kDa helicase	common cells and EV
SNRPD1	J3QLI9	J3QLI9;Q7Z5A3;P62314	Small nuclear ribonucleoprotein Sm D1	common cells and EV
SNRPD2	P62316	P62316;K7ERG4	Small nuclear ribonucleoprotein Sm D2	common cells and EV
SNRPD3	P62318	P62318;H3BT13	Small nuclear ribonucleoprotein Sm D3	common cells and EV
SNRPE	P62304	P62304	Small nuclear ribonucleoprotein E	common cells and EV
SNRPF	P62306	P62306;A0A0B4J254;F8W0W6	Small nuclear ribonucleoprotein F	common cells and EV
SNRPG	Q49AN9	Q49AN9;F5H013;P62308;A8MWD9	Small nuclear ribonucleoprotein G;Putative small nuclear ribonucleoprotein G-like protein 15	common cells and EV
SNRPN	J3QLE5	J3QLE5;Q66K91;Q5XPV6;B4DVS0;X5DP00;Q9UIS4;Q15182;P63162;P14678;Q6LBS1;Q53HE7	Small nuclear ribonucleoprotein-associated protein;Small nuclear ribonucleoprotein-associated protein N;Small nuclear ribonucleoprotein-associated proteins B and B	common cells and EV
SNX18	Q96RF0	Q96RF0	Sorting nexin-18	common cells and EV
SNX5	Q5QPE4	Q5QPE4;B7Z476;Q53FH8;Q6P5V6;Q9Y5X3	Sorting nexin-5	common cells and EV
SOD1	V9HWC9	V9HWC9;P00441;H7BYH4	Superoxide dismutase [Cu-Zn]	common cells and EV
SORD	V9HW89	V9HW89;Q00796;H0YKB3	Sorbitol dehydrogenase	common cells and EV
SPTAN1	A0A0D9SGF6	A0A0D9SGF6;Q13813;A0A024R889;A0A0D9SF54;Q9UG16	Spectrin alpha chain, non-erythrocytic 1	common cells and EV
SPTBN1	B2ZZ89	B2ZZ89;A0A087WUZ3;Q01082;D6W5C0;K9MS24	Spectrin beta chain, non-erythrocytic 1	common cells and EV
SRI	C9J0K6	C9J0K6;P30626;B4DHQ6	Sorcin	common cells and EV
SRP14	H0YLA2	H0YLA2;P37108	Signal recognition particle 14 kDa protein	common cells and EV
SRP68	B3KMI9	B3KMI9;Q9UHB9;Q96K98;Q96K97;B4DVI7	Signal recognition particle subunit SRP68	common cells and EV
SRSF1	J3KTL2	J3KTL2;Q07955;Q59FA2	Serine/arginine-rich splicing factor 1	common cells and EV
SRSF2	J3QL05	J3QL05;J3KP15;Q8NAK9;B3KUY1;Q53FN0;A0A024R8U5;Q01130;B3KX15;Q6NXQ0;Q8N220;B3KVY2;B3KUF7;A0A024R3A8;Q9BRL6	Serine/arginine-rich splicing factor 2;Serine/arginine-rich splicing factor 8	common cells and EV
SRSF3	A0A087X2D0	A0A087X2D0;B2R6F3;P84103	Serine/arginine-rich splicing factor 3	common cells and EV
SRSF7	A0A0B4J1Z1	A0A0B4J1Z1;B4DEK2;C9JAB2;Q16629	Serine/arginine-rich splicing factor 7	common cells and EV
SSB	E9PFL9	E9PFL9;E7ERC4;B5BUB5;P05455;Q2F832;E9PGX9	Lupus La protein	common cells and EV
SSBP1	Q567R6	Q567R6;A4D1U3;Q04837;C9K0U8;A0A0G2JLD8;E7EUY5;B7Z268	Single-stranded DNA-binding protein;Single-stranded DNA-binding protein, mitochondrial	common cells and EV
SSR4	A6NLM8	A6NLM8;P51571	Translocon-associated protein subunit delta	common cells and EV
SSRP1	E9PMD4	E9PMD4;A0A024R4Z6;Q08945	FACT complex subunit SSRP1	common cells and EV
ST13	H7C3I1	H7C3I1;F6VDH7;Q3KNR6;Q1XBU6;B7ZA40;Q0IJ56;B4E0U6;A0A140VKA6;Q8IZP2;P50502;D6W507;Q8NFI4	Putative protein FAM10A4;Hsc70-interacting protein;Putative protein FAM10A5	common cells and EV
STAT1	J3KPM9	J3KPM9;P42224;E7ENM1;E7EPD2;D2KFR9	Signal transducer and activator of transcription;Signal transducer and activator of transcription 1-alpha/beta	common cells and EV
STIP1	V9HW72	V9HW72;A8K690;P31948;F5H783	Stress-induced-phosphoprotein 1	common cells and EV
STK26	Q8NBY1	Q8NBY1;Q9P289;B4E0Y9;Q9NWX4;Q499L9;Q96SR7	Serine/threonine-protein kinase 26	common cells and EV
STK4	Q86YK3	Q86YK3;A0PJ51;Q5H9T5;F5H5B4;Q59FZ4;Q13043	Serine/threonine-protein kinase 4;Serine/threonine-protein kinase 4 37kDa subunit;Serine/threonine-protein kinase 4 18kDa subunit	common cells and EV
STMN1	A2A2D0	A2A2D0;Q59G27;B5BU83;A0A140VJW2;P16949;Q5ISP9;Q96CE4	Stathmin	common cells and EV
STX7	B4DH37	B4DH37;O15400	Syntaxin-7	common cells and EV
STXBP2	B4DY46	B4DY46;O00184;Q53GF4;Q15833;M0QZ54;M0R118;M0R0M7	Syntaxin-binding protein 2	common cells and EV
SUB1	Q6IBA2	Q6IBA2;Q59G24;P53999;B7Z1Z0	Activated RNA polymerase II transcriptional coactivator p15	common cells and EV
SUGT1	A8K7W3	A8K7W3;A8K5T7;Q9Y2Z0	Suppressor of G2 allele of SKP1 homolog	common cells and EV
SUPT16H	Q9Y5B9	Q9Y5B9;G3V5A4;G3V401;G3V2X0;Q0VGA3	FACT complex subunit SPT16	common cells and EV
SURF4	Q5T8U5	Q5T8U5;Q5T8U7;B7Z605;B7Z8F3;B7Z7A8;O15260	Surfeit locus protein 4	common cells and EV
SYNCRIP	Q05CK9	Q05CK9;B2R8Z8;O60506;Q59GL1;B7Z645;F6UXX1	Heterogeneous nuclear ribonucleoprotein Q	common cells and EV
SYNGR2	A0A024R8T9	A0A024R8T9;O43760;K7ELD9;K7ENG9;K7ELS8;K7EJ35	Synaptogyrin;Synaptogyrin-2	common cells and EV
TAGLN2	P37802	P37802;X6RJP6	Transgelin-2	common cells and EV
TALDO1	F2Z393	F2Z393;A0A140VK56;P37837	Transaldolase	common cells and EV
TARS	Q5M7Z9	Q5M7Z9;Q53GX7;P26639;B4DKZ9;B3KTN2;B2RDX5	Threonine--tRNA ligase, cytoplasmic	common cells and EV
TBCA	E5RIW3	E5RIW3;Q6FGD7;E5RJD8;E5RHG6;O75347	Tubulin-specific chaperone A	common cells and EV
TCEB2	B8ZZU8	B8ZZU8;I3L0M9;Q15370	Transcription elongation factor B polypeptide 2	common cells and EV
TCP1	P17987	P17987;E7EQR6;E7ERF2;F5H282	T-complex protein 1 subunit alpha	common cells and EV
TFRC	A8K6Q8	A8K6Q8;P02786;G3V0E5;B7Z2I6	Transferrin receptor protein 1;Transferrin receptor protein 1, serum form	common cells and EV
TK1	K7ENW5	K7ENW5;K7ES52;K7ERJ1;B5BUF9;B5BU32;K7ERV3;P04183	Thymidine kinase;Thymidine kinase, cytosolic	common cells and EV
TKFC	I3L252	I3L252;H0YCY6;A0A140VJH7;A0A024R529;Q3LXA3	Bifunctional ATP-dependent dihydroxyacetone kinase/FAD-AMP lyase (cyclizing);ATP-dependent dihydroxyacetone kinase;FAD-AMP lyase (cyclizing)	common cells and EV
TKT	B3KPZ8	B3KPZ8;A0A0K0K1H9;A0A0B4J1R6;B3KSI4;B4E022;V9HWD9;Q53EM5;P29401;B4DVU1	Transketolase	common cells and EV
TLN1	A0A1S5UZ07	A0A1S5UZ07;Q9Y490	Talin-1	common cells and EV
TM9SF2	B3KSG9	B3KSG9;A0A024QYR8;Q99805	Transmembrane 9 superfamily member 2	common cells and EV
TM9SF4	A0A0C4DFM1	A0A0C4DFM1;A0A024QYR3;Q92544;F8WCN2;F2Z2L1;B4DYH6;Q6ZTK5;B4DH88;B4DKC1	Transmembrane 9 superfamily member 4	common cells and EV
TMEM109	B4E1S3	B4E1S3;B2R9T9;Q9BVC6	Transmembrane protein 109	common cells and EV
TNPO1	A0A024RAM0	A0A024RAM0;Q92973;S4R398;B4DRY5;A0A024R7F7;Q4LE60	Transportin-1	common cells and EV
TOLLIP	Q8N8J5	Q8N8J5;F2Z2Y8;Q6FIE9;Q59FB9;Q9H0E2;E9PNS3;E9PP67;E9PQ25;B3KR28;E7EN89	Toll-interacting protein	common cells and EV
TOM1	B4DJ44	B4DJ44;B4DKQ5;O60784;V9GZ68;V9GYF4;B0QY02;Q6UW50;B3KUF5;B3KUU1;B0QY01	Target of Myb protein 1	common cells and EV
TOP1	P11387	P11387;B9EG90;Q5IFJ5	DNA topoisomerase 1	common cells and EV
TOP2A	P11388	P11388	DNA topoisomerase 2-alpha	common cells and EV
TOP2B	E9PCY5	E9PCY5;B4DKD0;Q71UH4;Q02880;Q59H80	DNA topoisomerase 2;DNA topoisomerase 2-beta	common cells and EV
TPD52	E5RFR7	E5RFR7;H0YC44;H0YC42;A5Y5A3;P55327	Tumor protein D52	common cells and EV
TPD52L2	B4DDV4	B4DDV4;Q68E05;Q6FGS1;Q53GA0;A0A087WYR3;O43399	Tumor protein D54	common cells and EV
TPI1	V9HWK1	V9HWK1;P60174;Q53HE2;B4DUI5;Q2QD09	Triosephosphate isomerase	common cells and EV
TPM3	A0A0S2Z4I4	A0A0S2Z4I4;B2RDE1;A0A0S2Z4G4;A0A087WWU8;A0A0S2Z4G8;Q5HYB6;D6R904;Q5VU61;J3KN67;M1VPF4;P06753;Q8NAG3;B4DWT5	Tyrosine-protein kinase receptor;Tropomyosin alpha-3 chain	common cells and EV
TPM4	B4DVY2	B4DVY2;V9HW56;P67936;B4DTB1	Tropomyosin alpha-4 chain	common cells and EV
TPP2	B7Z920	B7Z920;Q5VZU9;P29144	Tripeptidyl-peptidase 2	common cells and EV
TRA2A	Q549U1	Q549U1;Q13595	Transformer-2 protein homolog alpha	common cells and EV
TRA2B	Q8N1H4	Q8N1H4;Q68DZ9;Q59GA1;B2RDQ3;P62995	Transformer-2 protein homolog beta	common cells and EV
TRIM72	Q6ZMU5	Q6ZMU5	Tripartite motif-containing protein 72	common cells and EV
TTLL12	Q14166	Q14166;A0A024R4U3;Q9BR23	Tubulin--tyrosine ligase-like protein 12	common cells and EV
TTN	D3DPF9	D3DPF9;A0A0A0MRA3;C0JYZ2;D3DPG0;A0A0A0MTS7;Q8WZ42	Titin	common cells and EV
TTR	Q5U7I5	Q5U7I5	Transthyretin	common cells and EV
TUBA1A	Q71U36	Q71U36;Q1ZYQ1;Q13748;B4DQK4;Q6PEY2;Q9UQM3;F8VQQ4	Tubulin alpha-1A chain;Tubulin alpha-3C/D chain;Tubulin alpha-3E chain	common cells and EV
TUBA1B	P68363	P68363;B3KPS3;B3KT06;A8JZY9;B4DDU2;F8VVB9	Tubulin alpha-1B chain	common cells and EV
TUBA4A	P68366	P68366	Tubulin alpha-4A chain	common cells and EV
TUBB	Q5SU16	Q5SU16;Q5JP53;P07437;B7ZAF0;Q6LC01;B4DY90;Q5ST81;B7ZAK1;B4DQN9;B4DMU8;Q9BUU9;B4E052;Q9BVA1;B2R6L0;Q13885;Q96B85;B4DXZ5;B4DMJ5;A0A024QZU2;O43209	Tubulin beta chain;Tubulin beta-2B chain;Tubulin beta-2A chain	common cells and EV
TUBB4B	P68371	P68371;Q8IZ29;Q8IWP6;Q8N6N5;P04350;B3KML9;B4DE77;B4DJ43;Q96HX0;B4DFH6	Tubulin beta-4B chain;Tubulin beta-4A chain	common cells and EV
TUBB8	Q3ZCM7	Q3ZCM7;A0A075B736;Q5SQY0;A0A183YE00	Tubulin beta-8 chain	common cells and EV
TXN	H9ZYJ2	H9ZYJ2;P10599	Thioredoxin	common cells and EV
TXNDC17	I3L0K2	I3L0K2;I3L3M7;A0A140VJY7;Q9BRA2	Thioredoxin domain-containing protein 17	common cells and EV
TXNDC5	A0A024QZV0	A0A024QZV0;Q86UY0;Q6EHZ3;Q658S9;Q8NBS9	Thioredoxin domain-containing protein 5	common cells and EV
TXNL1	V9HW51	V9HW51;B2R960;O43396;K7EKG2;K7EPB7;B3KT45;Q59G46;K7ER96	Thioredoxin-like protein 1	common cells and EV
TXNRD1	E2QRB9	E2QRB9;E9PIR7;B2R5P6;F8W809;B7Z2S5;A0A087WSW9;A0A182DWI3;Q6ZR44;A0A024RBK9;A0A140VKC9;A0A087WSY9;Q16881	Thioredoxin reductase 1, cytoplasmic	common cells and EV
U2AF1	P0DN76	P0DN76;B5BU08;Q01081;K7EJH3;A0A1B0GW87;K7EJM7;M0QYK5;Q69YM7;M0R2N4;Q8WU68	Splicing factor U2AF 35 kDa subunit;Splicing factor U2AF 26 kDa subunit	common cells and EV
UAP1	A0A140VKC0	A0A140VKC0;Q16222	UDP-N-acetylhexosamine pyrophosphorylase;UDP-N-acetylgalactosamine pyrophosphorylase;UDP-N-acetylglucosamine pyrophosphorylase	common cells and EV
UBA1	A0A024R1A3	A0A024R1A3;P22314	Ubiquitin-like modifier-activating enzyme 1	common cells and EV
UBAP2L	B4DZJ6	B4DZJ6;B4DYY5;F8W726;Q14157;Q5VU77;H0Y5H6;H7C2T8	Ubiquitin-associated protein 2-like	common cells and EV
UBE2D2	A0A0A0MQU3	A0A0A0MQU3;A0A024RDH2;P62837;P61077;D6RFM0;D6RAH7;H9KV45;A0A087WY85;D6RAW0;A0A024RA90;A0A024QZJ2;C9J9H9;D6RA11;Q9UQL0;A0A087WW00;P51668;Q9Y2X8	Ubiquitin-conjugating enzyme E2 D2;Ubiquitin-conjugating enzyme E2 D3;Ubiquitin-conjugating enzyme E2 D1;Ubiquitin-conjugating enzyme E2 D4	common cells and EV
UBE2K	D6RDM7	D6RDM7;B4DIZ2;P61086;B3KSH4	Ubiquitin-conjugating enzyme E2 K	common cells and EV
UBE2M	A0A024R4T4	A0A024R4T4;P61081	NEDD8-conjugating enzyme Ubc12	common cells and EV
UBE2N	V9HW41	V9HW41;P61088;F8VZ29;F8VSD4;F8VV71;Q5JXB2	Ubiquitin-conjugating enzyme E2 N;Putative ubiquitin-conjugating enzyme E2 N-like	common cells and EV
UCHL1	V9HW74	V9HW74;D6R956;P09936;A6NLJ7;D6R974;B2RD14;D6RE83	Ubiquitin carboxyl-terminal hydrolase;Ubiquitin carboxyl-terminal hydrolase isozyme L1	common cells and EV
UCK2	B4DGD3	B4DGD3;A0A024R912;Q9BZX2	Uridine kinase;Uridine-cytidine kinase 2	common cells and EV
UGDH	Q9NQ81	Q9NQ81;O60701	UDP-glucose 6-dehydrogenase	common cells and EV
UGP2	A0A140VKE1	A0A140VKE1;Q16851;B4DUP2;E7EUC7;A0A087WYS1;B2RAN1;Q53QE9;D6W5E6;C9JWG0;C9JVG3;C9JNZ1	UTP--glucose-1-phosphate uridylyltransferase	common cells and EV
USP10	Q14694	Q14694;H3BNS8;H3BQP1;H3BNA1;Q6P2I0	Ubiquitin carboxyl-terminal hydrolase 10	common cells and EV
USP15	B4DN46	B4DN46;B7Z3J0;F8W0H4;Q2NL66;Q9Y4E8	Ubiquitin carboxyl-terminal hydrolase 15	common cells and EV
USP5	A0A140VJZ1	A0A140VJZ1;P45974	Ubiquitin carboxyl-terminal hydrolase 5	common cells and EV
V2-7	A2MYD4	A2MYD4;Q5NV90;A0A1L2BU40	Immunoglobulin Lambda Variable 3-10	common cells and EV
VAMP2	K7ENK9	K7ENK9;K7EKX0;Q6FGG2;J3QRU4;F8WCA0;L7N2F9;Q15836;P63027	Vesicle-associated membrane protein 3;Vesicle-associated membrane protein 2	common cells and EV
VARS	A0A1U9X9D5	A0A1U9X9D5;A0A1U9X9C8;A0A1U9X9C7;A0A1U9X9C4;A0A1U9X9C1;A0A1U9X9A3;A0A1U9X9A1;A0A024RCN6;P26640;A0A140T936	Valine--tRNA ligase	common cells and EV
VASP	K7ENR7	K7ENR7;K7ENL7;A0A0S2Z4H6;A0A0S2Z4I7;A0A0S2Z4I9;A0A0S2Z4N8;A0A024R0V4;P50552;K7EIG8	Vasodilator-stimulated phosphoprotein	common cells and EV
VCP	V9HW80	V9HW80;P55072;Q96IF9;Q0IIN5;Q9NTC4	Transitional endoplasmic reticulum ATPase	common cells and EV
VIL1	P09327	P09327;Q53F91;B4DV78	Villin-1	common cells and EV
VIM	V9HWE1	V9HWE1;P08670;B0YJC4;Q53HU8;B3KRK8;B0YJC5	Vimentin	common cells and EV
VPS35	Q96QK1	Q96QK1;Q5HYM2;Q53FR4	Vacuolar protein sorting-associated protein 35	common cells and EV
VTA1	A0A087WY55	A0A087WY55;Q9NP79	Vacuolar protein sorting-associated protein VTA1 homolog	common cells and EV
WARS	P23381	P23381;A0A024R6K8;H0YJP3	Tryptophan--tRNA ligase, cytoplasmic;T1-TrpRS;T2-TrpRS	common cells and EV
WDR1	V9HWG7	V9HWG7;Q53H17;Q53GN4;Q59ER5;O75083;B3KXN4;D6RD66	WD repeat-containing protein 1	common cells and EV
XPNPEP1	Q5T6H7	Q5T6H7;B3KSI7;Q9NQW7	Xaa-Pro aminopeptidase 1	common cells and EV
XPO1	O14980	O14980;B3KWD0;B7ZB16;B4DR01	Exportin-1	common cells and EV
XRCC5	P13010	P13010;Q53T09	X-ray repair cross-complementing protein 5	common cells and EV
XRCC6	A0A024R1N4	A0A024R1N4;P12956;B4DE32;B1AHC9;B2RDN9;B4E356	X-ray repair cross-complementing protein 6	common cells and EV
YARS	A0A0S2Z4R1	A0A0S2Z4R1;P54577;A0A0C4DGZ5	Tyrosine--tRNA ligase, cytoplasmic;Tyrosine--tRNA ligase, cytoplasmic, N-terminally processed;Tyrosine--tRNA ligase	common cells and EV
YBX1	Q6PKI6	Q6PKI6;P67809;Q7KZ24;H0Y449;C9J5V9	Nuclease-sensitive element-binding protein 1	common cells and EV
YBX3	Q59EB5	Q59EB5;A0A024RAV4;A0A024RAQ1;P16989;A0A0D9SEI8;Q96GD7;B2RCC2;Q9Y2T7	Y-box-binding protein 3;Y-box-binding protein 2	common cells and EV
YIPF6	A8K9X0	A8K9X0;Q96EC8	Protein YIPF;Protein YIPF6	common cells and EV
YWHAB	V9HWD6	V9HWD6;P31946;B5BU24	14-3-3 protein beta/alpha;14-3-3 protein beta/alpha, N-terminally processed	common cells and EV
YWHAE	V9HW98	V9HW98;P62258;G9K389;G9K388;Q5IST0;B7ZA86	14-3-3 protein epsilon	common cells and EV
YWHAG	B3KNB4	B3KNB4;P61981;B4DHC4;B4DE78	14-3-3 protein gamma;14-3-3 protein gamma, N-terminally processed	common cells and EV
YWHAH	A0A024R1K7	A0A024R1K7;Q04917;B2R6N6	14-3-3 protein eta	common cells and EV
YWHAQ	Q5ISS9	Q5ISS9;P27348;B4DMT8;Q53S41;B4DY04;E9PG15	14-3-3 protein theta	common cells and EV
YWHAZ	D0PNI1	D0PNI1;P63104;E7EX29;B0AZS6;B7Z2E6;H0YB80	14-3-3 protein zeta/delta	common cells and EV

## Sheet: Total Cell
SupplementaryTable S2. Total protein cell list
Gene names	Protein IDs	Majority protein IDs	Protein names
AAAS	B4DDU7	B4DDU7;Q9NRG9;Q53HS1;F8VZ44	Aladin	cell-specific
AAK1	Q9BUD9	L0R804;A0A096LP25;Q6ZSR9	AP2-associated protein kinase 1	cell-specific
AAMP	C9JTS3	C9JTS3;C9JG97;A0A024R410;C9JEH3;Q13685	Angio-associated migratory cell protein	cell-specific
AAR2	A2A2Q9	A2A2Q9;Q9Y312	Protein AAR2 homolog	cell-specific
AARSD1	C9J5N1	C9J5N1;B3KSP9;Q9BTE6;L7N2F4	Alanyl-tRNA editing protein Aarsd1	cell-specific
AASDHPPT	Q9NRN7	Q9NRN7;E9PLW6	L-aminoadipate-semialdehyde dehydrogenase-phosphopantetheinyl transferase	cell-specific
AATF	Q9NY61	Q9NY61;A0A087WTH8;A0A087WWS8	Protein AATF	cell-specific
ABAT	X5D8S1	X5D8S1;H3BRN4;H3BNQ7;B7Z1V4;P80404	4-aminobutyrate aminotransferase, mitochondrial	cell-specific
ABCF2	A0A090N7Y2	A0A090N7Y2;A0A090N7X1;Q9UG63	ATP-binding cassette sub-family F member 2	cell-specific
ABHD10	Q9NUJ1	Q9NUJ1	Mycophenolic acid acyl-glucuronide esterase, mitochondrial	cell-specific
ABHD14B	B4DNR3	B4DNR3;B4DQI4;F8W9U3;V9HW87;Q96IU4	Alpha/beta hydrolase domain-containing protein 14B	cell-specific
ACACA	Q13085	Q13085;B2ZZ90;A0A024R0Y2;Q59FY4;A2NX49;O00763	Acetyl-CoA carboxylase 1;Biotin carboxylase;Acetyl-CoA carboxylase 2;Biotin carboxylase	cell-specific
ACAD8	B7Z7F1	B7Z7F1;Q59FC2;Q9UKU7	Isobutyryl-CoA dehydrogenase, mitochondrial	cell-specific
ACAD9	Q9H9W4	Q9H9W4;Q9H845;Q9BUX5;H0Y8Z9;Q59FN3	Acyl-CoA dehydrogenase family member 9, mitochondrial	cell-specific
ACADM	B7Z9I1	B7Z9I1;B4DWX6;A0A0S2Z366;Q5T4U5;Q5HYG7;P11310;B4DJE7;B4DVB1;A0A0S2Z3A5;B4DVE0	Medium-chain specific acyl-CoA dehydrogenase, mitochondrial	cell-specific
ACADVL	B3KPA6	B3KPA6;Q53HR2;P49748;B4DEA8;B3KPX1	Very long-chain specific acyl-CoA dehydrogenase, mitochondrial	cell-specific
ACAT1	A0A140VJX1	A0A140VJX1;P24752	Acetyl-CoA acetyltransferase, mitochondrial	cell-specific
ACBD3	A0A024R3P9	A0A024R3P9;Q9H3P7	Golgi resident protein GCP60	cell-specific
ACBD6	A0A024R915	A0A024R915;B2RAA8;Q9BR61	Acyl-CoA-binding domain-containing protein 6	cell-specific
ACBD7	Q8N6N7	Q8N6N7	Acyl-CoA-binding domain-containing protein 7	cell-specific
ACIN1	S4R3H4	S4R3H4;E7EQT4;Q9UKV3;B4DQZ7;Q69YJ6;G3V3B0	Apoptotic chromatin condensation inducer in the nucleus	cell-specific
ACO1	Q9HBB2	Q9HBB2;V9HWB7;P21399;Q59FI0	Aconitate hydratase;Cytoplasmic aconitate hydratase	cell-specific
ACO2	A0A0K0K1H7	A0A0K0K1H7;A2A274;Q99798;B4DLY4;B4DJW1;B4DZ08;B2RBW5;B4DW08;B4DEC3;Q71UF1	Aconitate hydratase, mitochondrial	cell-specific
ACOT13	Q9NPJ3	Q9NPJ3	Acyl-coenzyme A thioesterase 13;Acyl-coenzyme A thioesterase 13, N-terminally processed	cell-specific
ACOT7	O00154	O00154;B4DUX0;K7EKP8	Cytosolic acyl coenzyme A thioester hydrolase	cell-specific
ACOX1	A0A024R8T3	A0A024R8T3;A0A024R8L7;Q15067;B4DU07	Acyl-coenzyme A oxidase;Peroxisomal acyl-coenzyme A oxidase 1	cell-specific
ACP1	Q59EH3	Q59EH3;P24666;G5E9R5;A0A140VK37;F2Z2Q9;O75702	Low molecular weight phosphotyrosine protein phosphatase	cell-specific
ACSL1	H0Y9U7	H0Y9U7;B7Z3Z9;E7EPM6;B4E0R0;A8K9T3;P33121	Long-chain-fatty-acid--CoA ligase 1	cell-specific
ACTL6A	Q6FI97	Q6FI97;Q53FS0;O96019;H7C5S0	Actin-like protein 6A	cell-specific
ACTR1B	Q13841	Q13841;P42025	Beta-centractin	cell-specific
ACYP1	G3V2U7	G3V2U7;P07311	Acylphosphatase;Acylphosphatase-1	cell-specific
ADA	X5D767	X5D767;A0A0S2Z381;P00813;F5GWI4;F5GXW0	Adenosine deaminase	cell-specific
ADD1	E7EV99	E7EV99;E7ENY0;P35611;Q96D30;A0A0A0MSR2;Q4TT76	Alpha-adducin	cell-specific
ADH5	Q6IRT1	Q6IRT1;Q6FI45;Q5U043;P11766;H0YAG8;Q2VIM7	S-(hydroxymethyl)glutathione dehydrogenase;Alcohol dehydrogenase class-3	cell-specific
ADK	P55263	P55263;A0A140VJE0;Q86U79	Adenosine kinase	cell-specific
ADPGK	Q9BRR6	Q9BRR6;B4DDP8;B4DG35;H3BRS6;Q69YR1	ADP-dependent glucokinase	cell-specific
ADPRHL2	Q9NX46	Q9NX46;B4DHV5;B7ZAN4	Poly(ADP-ribose) glycohydrolase ARH3	cell-specific
ADRBK1	E9PRV7	E9PRV7;A0A0S2Z3I6;A0A0S2Z392;P25098	Beta-adrenergic receptor kinase 1	cell-specific
AGFG1	B4DHC5	B4DHC5;A0A024R458;A0A0S2Z444;A0A0S2Z3Y3;A0A0S2Z3Z1;A0A0S2Z462;P52594;C9J2I0;B8ZZY2	Arf-GAP domain and FG repeat-containing protein 1	cell-specific
AGK	E9PC15	E9PC15;B4E2Z8;A4D1U5;Q53H12;A0A0G2JLG5;E9PG39;B4DR72	Acylglycerol kinase, mitochondrial	cell-specific
AGPS	O00116	O00116;A0A1B0GWA2;B7Z3Q4;Q53SG6;B7ZAC5	Alkyldihydroxyacetonephosphate synthase, peroxisomal	cell-specific
AHCTF1	B3KVE5	B3KVE5;Q8WYP5;B3KRD0;B3KTD2	Protein ELYS	cell-specific
AIMP1	Q12904	Q12904;B4DNK3	Aminoacyl tRNA synthase complex-interacting multifunctional protein 1;Endothelial monocyte-activating polypeptide 2	cell-specific
AIP	B7SBB1	B7SBB1;O00170;D0EKE4;A5JGZ4;D0EKE5;G9I2H4;C0JXB8;C0JXB9;C8CK04;D2CVN5;C8CK05;D5LTB3;D0EKE6;C8CHN4;E9PMH2	AH receptor-interacting protein	cell-specific
AK3	B3KWD9	B3KWD9;Q7Z531;Q7Z4Y4;Q9UIJ7	GTP:AMP phosphotransferase AK3, mitochondrial	cell-specific
AKAP8	Q9UG73	Q9UG73;Q8NE02;O43823;B7Z8L8	A-kinase anchor protein 8	cell-specific
AKR1A1	P14550	P14550;V9HWI0	Alcohol dehydrogenase [NADP(+)]	cell-specific
AKR1B1	A0A024R7A8	A0A024R7A8;P15121;Q59EL5;E9PCX2	Aldose reductase	cell-specific
AKR7A2	H3BLU7	H3BLU7;V9HWA2;O43488	Aflatoxin B1 aldehyde reductase member 2	cell-specific
ALAD	B7Z3I9	B7Z3I9;A0A140VJL9;A0A024R877;Q6ZMU0;P13716;B7ZBK6	Delta-aminolevulinic acid dehydratase	cell-specific
ALDH18A1	P54886	P54886	Delta-1-pyrroline-5-carboxylate synthase;Glutamate 5-kinase;Gamma-glutamyl phosphate reductase	cell-specific
ALDH1B1	P30837	P30837;B4DLJ0	Aldehyde dehydrogenase X, mitochondrial	cell-specific
ALDH1L2	B4DTU7	B4DTU7;Q3SY69	10-formyltetrahydrofolate dehydrogenase;Mitochondrial 10-formyltetrahydrofolate dehydrogenase	cell-specific
ALDH3A2	J3QS00	J3QS00;I3L1M4;Q68D64;J3QRD1;Q59H65;P51648	Fatty aldehyde dehydrogenase	cell-specific
ALDH5A1	C9J8Q5	C9J8Q5;X5DNC0;X5DQN2;X5D8T4;X5D299;P51649;B4DGP6;A8K435;Q8N3W7	Succinate-semialdehyde dehydrogenase, mitochondrial	cell-specific
ALDH6A1	Q53H94	Q53H94;Q53FN8;A0A024R6G4;Q02252;O43573	Methylmalonate-semialdehyde dehydrogenase [acylating], mitochondrial	cell-specific
ALPK2	Q86TB3	Q86TB3	Alpha-protein kinase 2	cell-specific
ALYREF	E9PB61	E9PB61;Q86V81	THO complex subunit 4	cell-specific
ANAPC1	Q9H1A4	Q9H1A4	Anaphase-promoting complex subunit 1	cell-specific
ANAPC7	B3KMP2	B3KMP2;Q4KMX6;A5D8X2;A0A024RBJ3;Q9UJX3;Q2M2R1;A8KAQ7	Anaphase-promoting complex subunit 7	cell-specific
ANKHD1	Q8TEF1	Q8TEF1;E9PDP5;Q8IWZ3;B4DTP3;H0YM23;O75179;H7C2F5;Q9NXF0;H3BLS9;H0YLQ3;Q7Z586;B4DR08	Ankyrin repeat and KH domain-containing protein 1;Ankyrin repeat domain-containing protein 17	cell-specific
ANP32B	Q92688	Q92688;Q53F35	Acidic leucine-rich nuclear phosphoprotein 32 family member B	cell-specific
ANXA4	V9HW59	V9HW59;Q6LES2;P09525;Q6P452;B4DE02;B4DDZ4;Q59FK3	Annexin;Annexin A4	cell-specific
AP1B1	Q10567	Q10567;C9J1E7	AP-1 complex subunit beta-1	cell-specific
AP1G1	Q8IY97	Q8IY97;A0A140VJE7;B3KXW5;O43747;B4DS96;B4DDL1	AP-1 complex subunit gamma-1	cell-specific
AP1M1	Q9BXS5	Q9BXS5;A0A024R7K8;Q59EK3;B4DDG7;B3KNH5;E7ENJ6;K7EJL1;B4DN99	AP-1 complex subunit mu-1	cell-specific
AP1S1	H7C1E4	H7C1E4;A0A024QYT6;P61966	AP-1 complex subunit sigma-1A	cell-specific
AP1S2	Q549M9	Q549M9;A0A024RBX8;P56377	AP-1 complex subunit sigma-2	cell-specific
AP2A1	O95782	O95782;Q8N9K4	AP-2 complex subunit alpha-1	cell-specific
AP3B1	A0A0S2Z5J4	A0A0S2Z5J4;O00203;Q3MNE1;A0A0S2Z4Z4;A8K586;B4E0B2	AP-3 complex subunit beta-1;AP-3 complex subunit beta	cell-specific
AP3M1	Q8NDP0	Q8NDP0;A0A024QZR5;Q9Y2T2	AP-3 complex subunit mu-1	cell-specific
AP3S1	Q92572	Q92572;B2R4I8;F5H459	AP-3 complex subunit sigma-1	cell-specific
APEX1	Q5TZP7	Q5TZP7;P27695;G3V3M6;G3V5Q1	DNA-(apurinic or apyrimidinic site) lyase;DNA-(apurinic or apyrimidinic site) lyase, mitochondrial	cell-specific
API5	G3V1C3	G3V1C3;Q9BZZ5;Q5ISK0	Apoptosis inhibitor 5	cell-specific
APIP	S4R3D6	S4R3D6;B4DY17;Q96GX9	Methylthioribulose-1-phosphate dehydratase	cell-specific
APMAP	H0Y512	H0Y512;Q9HDC9	Adipocyte plasma membrane-associated protein	cell-specific
APOA1BP	B4DP80	B4DP80;Q8NCW5	NAD(P)H-hydrate epimerase	cell-specific
APOL2	A0A024R1M8	A0A024R1M8;J3KQL8;B4E1T5;Q9BQE5	Apolipoprotein L2	cell-specific
APOO	G3V1B6	G3V1B6;H7C1U8;Q9BUR5	Apolipoprotein O	cell-specific
APTX	F8W6G5	F8W6G5;C9JZ40;F5HRF8;A0A0A0MRW7;Q7Z2E3	Aprataxin	cell-specific
AQR	B0AZM4	B0AZM4;A8K6F0;A0A024R9L1;O60306	Intron-binding protein aquarius	cell-specific
ARAF	A0A024R178	A0A024R178;Q96II5;A0A0S2Z3F2;P10398;B4DV85	Serine/threonine-protein kinase A-Raf	cell-specific
ARAP1	A0A0A0MSJ2	A0A0A0MSJ2;E7EU13;B7ZMI2;Q96P48;H0YGD1;F5GWQ2;F5GWN4;F8WBT0	Arf-GAP with Rho-GAP domain, ANK repeat and PH domain-containing protein 1	cell-specific
ARFGAP1	F8VWH9	F8VWH9;Q53F62;Q8N6T3;H0YIQ0;E5RHH7;E5RHT6;E5RHC5;F8W1U7	ADP-ribosylation factor GTPase-activating protein 1	cell-specific
ARFGAP2	E9PQP3	E9PQP3;A0A0D9SF70;G5E9L0;Q8N6H7;B4E327;B3KV00;E9PIY6	ADP-ribosylation factor GTPase-activating protein 2	cell-specific
ARFGEF1	B3KMS9	B3KMS9;B3KMT7;Q59FR3;E5RHL7;B4DYN7;Q59FY5;E5RIF2;A0A024R7X0;Q9Y6D5;Q9Y6D6	Brefeldin A-inhibited guanine nucleotide-exchange protein 2;Brefeldin A-inhibited guanine nucleotide-exchange protein 1	cell-specific
ARFIP1	P53367	P53367;B4E273;B7ZA10	Arfaptin-1	cell-specific
ARHGAP1	Q07960	Q07960;H0YE29;B4DPZ4;E9PNR6	Rho GTPase-activating protein 1	cell-specific
ARHGAP18	A9UK01	A9UK01;Q8N392	Rho GTPase-activating protein 18	cell-specific
ARHGAP30	A0A0A0MRJ9	A0A0A0MRJ9;Q7Z6I6;E9PLT5	Rho GTPase-activating protein 30	cell-specific
ARHGAP4	S4R314	S4R314;A0A0B4J1X7;B7Z2C6;E7EQN5;Q9UGE8;P98171;C9JLA8;C9J5M2;H7C120;F8WAR0;S4R352;E9PCM6	Rho GTPase-activating protein 4	cell-specific
ARHGDIB	F5H6Q0	F5H6Q0;F5H3P3;B2R4F3;A0A024RAS5;P52566;F5H2R5;H0YGX7	Rho GDP-dissociation inhibitor 2	cell-specific
ARHGEF12	B4E2K6	B4E2K6;E9PMR6;Q9NZN5;B4DGW2	Rho guanine nucleotide exchange factor 12	cell-specific
ARID1A	O14497	O14497;A0A0S2Q0B1;A0A1B0GTU5;H0Y488	AT-rich interactive domain-containing protein 1A	cell-specific
ARIH1	Q9Y4X5	Q9Y4X5;Q59FM8;H3BNB9	E3 ubiquitin-protein ligase ARIH1	cell-specific
ARIH2	B3KMG5	B3KMG5;Q6IBL8;Q53ET9;O95376;Q59HA2	E3 ubiquitin-protein ligase ARIH2	cell-specific
ARL1	B4DR16	B4DR16;F8VYN9;P40616	ADP-ribosylation factor-like protein 1	cell-specific
ARL2	Q53YD8	Q53YD8;P36404;V9GYD0;B4DGG0	ADP-ribosylation factor-like protein 2	cell-specific
ARL3	P36405	P36405	ADP-ribosylation factor-like protein 3	cell-specific
ARL6IP4	F5GYV5	F5GYV5;H7BZV4;B2RE15;A0A0C4DG62;F8WCT1;F5H7X4;Q8TEM4;Q66PJ3	ADP-ribosylation factor-like protein 6-interacting protein 4	cell-specific
ARMC6	F5H6J3	F5H6J3;F5H2X2;F5H2K4;F5GWV0;F5H4P3;B4E1N1;Q68CW5;Q6NXE6	Armadillo repeat-containing protein 6	cell-specific
ARMCX3	A8K5B0	A8K5B0;A0A024RCF9;Q9UH62	Armadillo repeat-containing X-linked protein 3	cell-specific
ARNT	Q53F30	Q53F30;O43392;I6L9E7;A6NGV6;B4E3L5;A8K6P0;B0AZM1;P27540	Aryl hydrocarbon receptor nuclear translocator	cell-specific
ARPC5L	A0A024R897	A0A024R897;B3KPC7;Q9BPX5	Actin-related protein 2/3 complex subunit 5;Actin-related protein 2/3 complex subunit 5-like protein	cell-specific
ASAH1	Q13510	Q13510;E7EMM4;A0A1B0GUH5;A0A1B0GTZ5;A0A1B0GTM3;A0A1B0GUA4;A0A1B0GTP7;A0A1B0GW68;A0A1B0GUG1;A0A1B0GUW4;A0A1B0GVG2;A0A1B0GUE3;A0A1B0GUB3;B1B5Q0;B1B5Q9;A0A1B0GV06	Acid ceramidase;Acid ceramidase subunit alpha;Acid ceramidase subunit beta	cell-specific
ASF1A	Q9Y294	Q9Y294	Histone chaperone ASF1A	cell-specific
ASF1B	A0A024R7G4	A0A024R7G4;Q9NVP2;K7ES22;K7ELW9;B4DXU6;K7EIL9	Histone chaperone ASF1B	cell-specific
ASH2L	F5H8F7	F5H8F7;B4DPT1;A8K6T5;Q9UBL3;H0YBF6	Set1/Ash2 histone methyltransferase complex subunit ASH2	cell-specific
ASNA1	A0A087WXS7	A0A087WXS7;O43681;K7ERW9;B4DEE5	ATPase ASNA1	cell-specific
ASPSCR1	Q9BZE9	Q9BZE9;J3KRF7;J3QL04;J3KRY8;J3QR12	Tether containing UBX domain for GLUT4	cell-specific
ASRGL1	Q9BRH2	Q9BRH2;B3KR33;A0A024R573;Q7L266;B4DLU4;A0A087WZI5;A0A087WUG3	Isoaspartyl peptidase/L-asparaginase;Isoaspartyl peptidase/L-asparaginase alpha chain;Isoaspartyl peptidase/L-asparaginase beta chain	cell-specific
ATAD2	A0A024R9G7	A0A024R9G7;Q6PL18;A0A0B4J211	ATPase family AAA domain-containing protein 2	cell-specific
ATAD3A	H0Y2W2	H0Y2W2;Q96T67;Q9NVI7;Q5T9A4;Q9H834	ATPase family AAA domain-containing protein 3A;ATPase family AAA domain-containing protein 3B	cell-specific
ATG2A	B4DV45	B4DV45;A0AUL9;Q2TAZ0	Autophagy-related protein 2 homolog A	cell-specific
ATG2B	Q96BY7	Q96BY7;B4DYX0	Autophagy-related protein 2 homolog B	cell-specific
ATG3	Q9NT62	Q9NT62	Ubiquitin-like-conjugating enzyme ATG3	cell-specific
ATG4B	B4DNY2	B4DNY2;C9J3C0;H7C2A6;C9JIK8;B7ZA52;B4DL29;B4DZK0;Q9Y4P1	Cysteine protease ATG4B	cell-specific
ATG7	B4DQK1	B4DQK1;A0A024R2E9;B3KQM6;B2RB57;O95352	Ubiquitin-like modifier-activating enzyme ATG7	cell-specific
ATL3	F5GWF8	F5GWF8;F5H6I7;B4DXC4;Q6DD88	Atlastin-3	cell-specific
ATP1A3	M0R116	M0R116;P13637;B7Z3F8;B7Z1Q9;Q53ES0;A0A0A0MT26;B7Z3V1;P05023;B7Z9V4;P50993;B2RAQ4;B3KV59;A0A0S2Z3W6;B7Z1N5;B3KNQ8;B1AKY9;B3KSY7;B3KRI1	Sodium/potassium-transporting ATPase subunit alpha-3;Sodium/potassium-transporting ATPase subunit alpha-1;Sodium/potassium-transporting ATPase subunit alpha-2	cell-specific
ATP5C1	Q8TAS0	Q8TAS0;P36542;B4DL14;B4DFE6	ATP synthase subunit gamma;ATP synthase subunit gamma, mitochondrial	cell-specific
ATP5D	P30049	P30049	ATP synthase subunit delta, mitochondrial	cell-specific
ATP5F1	Q53GB3	Q53GB3;Q08ET0;A8K4W2;P24539;Q5QNZ2	ATP synthase F(0) complex subunit B1, mitochondrial	cell-specific
ATP5H	F5H608	F5H608;A0PJH2;O75947	ATP synthase subunit d, mitochondrial	cell-specific
ATP5J	Q6NZ59	Q6NZ59;Q6IB54;A8MUH2;P18859	ATP synthase-coupling factor 6, mitochondrial	cell-specific
ATP5O	Q53HH2	Q53HH2;P48047;H7C0C1	ATP synthase subunit O, mitochondrial	cell-specific
ATP6V0D2	A0A024R991	A0A024R991;Q8N8Y2	V-type proton ATPase subunit d 2	cell-specific
ATP6V1C1	A0A024R9I0	A0A024R9I0;P21283	V-type proton ATPase subunit C 1	cell-specific
ATP6V1F	A4D1K0	A4D1K0;Q16864	V-type proton ATPase subunit F	cell-specific
ATP6V1G1	A0A024R883	A0A024R883;O75348	V-type proton ATPase subunit G 1	cell-specific
ATP6V1H	G3V126	G3V126;B4E054;A0A024R7X3;A0A024R7U9;Q9UI12;Q8TF11;B3KUZ7	V-type proton ATPase subunit H	cell-specific
ATPAF2	Q8N5M1	Q8N5M1;C9J2Q2	ATP synthase mitochondrial F1 complex assembly factor 2	cell-specific
ATXN10	Q9UBB4	Q9UBB4;A0A1W2PQD2;Q7Z524	Ataxin-10	cell-specific
AVGR4	Q2HPP7	Q2HPP7	Autogenous vein graft remodeling associated protein 4	cell-specific
BAG5	A8K5J7	A8K5J7;A0A024R6M6;Q9UL15;G3V274	BAG family molecular chaperone regulator 5	cell-specific
BAG6	P46379	P46379;A0A0G2JK23;A0A024RCR6;A0A1U9X7A6;A0A0G2JL47;A0A1U9X7A9	Large proline-rich protein BAG6	cell-specific
BAX	Q07812	Q07812;K4JQN1;A0A0C4MW46;A0A0C4MWS3;A0A0C4MVT1	Apoptosis regulator BAX	cell-specific
BAZ1B	Q9UIG0	Q9UIG0	Tyrosine-protein kinase BAZ1B	cell-specific
BCAS2	O75934	O75934;B2R7W3;Q53HE3	Pre-mRNA-splicing factor SPF27	cell-specific
BCAT2	B3KSI3	B3KSI3;Q53EW7;M0QZ10;M0QXF9;O15382;M0QZP4	Branched-chain-amino-acid aminotransferase;Branched-chain-amino-acid aminotransferase, mitochondrial	cell-specific
BCCIP	Q9P287	Q9P287;B4E318;B4DUS0	BRCA2 and CDKN1A-interacting protein	cell-specific
BCKDK	H3BTL2	H3BTL2;H3BS02;B4DGN9;A0A024QZA9;O14874	[3-methyl-2-oxobutanoate dehydrogenase [lipoamide]] kinase, mitochondrial	cell-specific
BCLAF1	E9PJA7	E9PJA7;Q6DCA8;A0A1W2PQ43;E9PK09;E9PQN2;E9PKI6;E9PK91;Q9NYF8	Bcl-2-associated transcription factor 1	cell-specific
BCS1L	H7BZF6	H7BZF6;H7C492;Q53EX1;A8JZZ8;A0A024R467;Q9Y276	Mitochondrial chaperone BCS1	cell-specific
BET1L	H7BXT7	H7BXT7;E9PHY4;A0A0C4DH16;B8ZZS0;Q9NYM9	BET1-like protein	cell-specific
BHLHA15	Q7RTS1	Q7RTS1	Class A basic helix-loop-helix protein 15	cell-specific
BICD2	Q8TD16	Q8TD16	Protein bicaudal D homolog 2	cell-specific
BID	A8ASI8	A8ASI8;B3KT21;P55957;B1PL87	BH3-interacting domain death agonist;BH3-interacting domain death agonist p15;BH3-interacting domain death agonist p13;BH3-interacting domain death agonist p11	cell-specific
BIN2	F5H0W4	F5H0W4;B7Z6F3;B2RAR0;A0A087X188;Q9UBW5;S4R418;A0A0A0MT10	Bridging integrator 2	cell-specific
BLMH	Q13867	Q13867;K7ES02;J3KS79;K7ENH5	Bleomycin hydrolase	cell-specific
BLVRA	P53004	P53004;A0A140VJF4	Biliverdin reductase A	cell-specific
BLVRB	V9HWI1	V9HWI1;P30043;M0R192;M0QZL1	Flavin reductase (NADPH)	cell-specific
BMS1	Q14692	Q14692	Ribosome biogenesis protein BMS1 homolog	cell-specific
BOD1L1	Q8NFC6	Q8NFC6	Biorientation of chromosomes in cell division protein 1-like 1	cell-specific
BOP1	B2RDN4	B2RDN4;Q14137;B4DEN9;A8K3R2;Q6DKJ9;Q4G0D9	Ribosome biogenesis protein BOP1	cell-specific
BPNT1	A6NF51	A6NF51;V9HWF9;O95861;F8VVW8;F8VZG4;F8W1J0;B7Z9J7	3(2),5-bisphosphate nucleotidase 1	cell-specific
BPTF	F5GXF5	F5GXF5;E7ETD6;Q12830	Nucleosome-remodeling factor subunit BPTF	cell-specific
BRCC3	X6RJS7	X6RJS7;P46736;A0A0A0MS96;D3DWY6;A0A087WZR3;H9KVA9;A0A0D9SF50	Lys-63-specific deubiquitinase BRCC36	cell-specific
BRD2	A0A0G2JHN8	A0A0G2JHN8;A0A140T9I1;A0A1U9X7B3;A0A1U9X7B8;A0A1U9X7B4;A0A1U9X7A8;X5CF57;A0A024RCR5;H0Y6K2;A0A140T9E9;A0A0G2JK44;P25440;U3KQA6;A0A0G2JHL0;A0A140T9F7;A0A140T9V2	Bromodomain-containing protein 2	cell-specific
BRD4	A0A024R7H8	A0A024R7H8;O60885;B4DS09;Q6PIS5;Q6NXE4;Q05BM2;Q5BJ26;A0A140F1N4;M0QZD9;A0A024R8H6;Q15059	Bromodomain-containing protein 4;Bromodomain-containing protein 3	cell-specific
BRE	A2NFR5	A2NFR5;F8W733;Q6ZWH1;Q9NXR7	BRCA1-A complex subunit BRE	cell-specific
BRIX1	Q8TDN6	Q8TDN6;A0JLQ5	Ribosome biogenesis protein BRX1 homolog	cell-specific
BROX	Q5VW33	Q5VW33;F5GXQ0;B7Z953;Q5VW32	BRO1 domain-containing protein BROX	cell-specific
BTF3	P20290	P20290	Transcription factor BTF3	cell-specific
BUB3	J3QT28	J3QT28;A0A140VJF3;O43684;B4DDM6;J3QSX4	Mitotic checkpoint protein BUB3	cell-specific
BYSL	Q13895	Q13895	Bystin	cell-specific
BZW1	A0A024R3Z6	A0A024R3Z6;Q53FN7;Q7L1Q6;C9J188;C9JWF5;C9JFN4;C9IZ80;C9JV57	Basic leucine zipper and W2 domain-containing protein 1	cell-specific
BZW2	B7Z4K8	B7Z4K8;E7ETZ4;B3KM68;A0A024RA42;Q9Y6E2;B5MCE7;Q75MG1;B5MCH7	Basic leucine zipper and W2 domain-containing protein 2	cell-specific
C11orf58	E9PM92	E9PM92;O00193;E9PQA1;E9PRZ9	Small acidic protein	cell-specific
C11orf68	Q9H3H3	Q9H3H3	UPF0696 protein C11orf68	cell-specific
C11orf73	E9PJB2	E9PJB2;E9PPG8;Q53FT3	Protein Hikeshi	cell-specific
C14orf142	Q9BXV9	Q9BXV9	Uncharacterized protein C14orf142	cell-specific
C19orf70	A0A140TA86	A0A140TA86;Q5XKP0;K7EIR2;A0A140TA84	Protein QIL1	cell-specific
C1orf109	V9GYT8	V9GYT8;V9GYI2;V9GY35;V9GYN4;V9GYQ8;B4DRQ5;B7Z9X8;Q9NX04	Uncharacterized protein C1orf109	cell-specific
C1QBP	Q07021	Q07021;I3L3Q7;I3L3B0;A8K651	Complement component 1 Q subcomponent-binding protein, mitochondrial	cell-specific
C4B	F5GXS0	F5GXS0;A0A140TA49;A0A140TA44;A0A140TA32;A0A140TA29;A0A0G2JL54;A0A0G2JPR0;P0C0L5;P0C0L4;B4DIE5	Complement C4-B;Complement C4 beta chain;Complement C4-B alpha chain;C4a anaphylatoxin;C4b-B;C4d-B;Complement C4 gamma chain;Complement C4-A;Complement C4 beta chain;Complement C4-A alpha chain;C4a anaphylatoxin;C4b-A;C4d-A;Complement C4 gamma chain	cell-specific
C4orf27	Q9NWY4	Q9NWY4	UPF0609 protein C4orf27	cell-specific
C5orf42	H0YA77	H0YA77;H0Y9I8;Q9H799	Uncharacterized protein C5orf42	cell-specific
C5orf51	A6NDU8	A6NDU8	UPF0600 protein C5orf51	cell-specific
C9orf142	Q9BUH6	Q9BUH6	Protein PAXX	cell-specific
C9orf78	Q9P0Q6	Q9P0Q6;Q6GVN4;Q9NZ63	Uncharacterized protein C9orf78	cell-specific
CACNA2D3	B4DSF6	B4DSF6;Q8IZS8	Voltage-dependent calcium channel subunit alpha-2/delta-3;Voltage-dependent calcium channel subunit alpha-2-3;Voltage-dependent calcium channel subunit delta-3	cell-specific
CACTIN	B4DSX7	B4DSX7;Q8WUQ7	Cactin	cell-specific
CALU	Q6IAW5	Q6IAW5;B3KQF5;O43852;B3KNG6;A0A024R755;H0Y875	Calumenin	cell-specific
CAMK1	H7C071	H7C071;A0A087WUR6;Q5SQQ7;B5BU41;B0YIY3;Q14012;Q8IU85	Calcium/calmodulin-dependent protein kinase type 1;Calcium/calmodulin-dependent protein kinase type 1D	cell-specific
CAMK2D	D6R938	D6R938;Q13557;B7Z2B0;E9PF82;E9PBG7;A0A024RDK3;H0Y9J2	Calcium/calmodulin-dependent protein kinase type II subunit delta	cell-specific
CAP2	B7Z385	B7Z385;Q5JPJ8;A0A087X0J3;A0A087WZ15;E9PDI2;B7Z4M3;P40123	Adenylyl cyclase-associated protein;Adenylyl cyclase-associated protein 2	cell-specific
CAPN2	B2RCM3	B2RCM3;Q59EF6;P17655;B4E1R7;B4DN77	Calpain-2 catalytic subunit	cell-specific
CARM1	K7EQA8	K7EQA8;Q86X55	Histone-arginine methyltransferase CARM1	cell-specific
CARS	B4DKY1	B4DKY1;A0A024RCG3;P49589;A8K067;B4DI19;Q53HG6;A8MVQ3;B4DPV7	Cysteine--tRNA ligase, cytoplasmic	cell-specific
CARS2	Q9HA77	Q9HA77;B7Z7E6	Probable cysteine--tRNA ligase, mitochondrial	cell-specific
CASC4	A8K4R1	A8K4R1;Q6P4E1;H0YM51;Q8N7K6;A0A024R5S2	Protein CASC4	cell-specific
CASP1	H0YEC7	H0YEC7;B4DVD8;G3V169;A8K257;B2R8U9;A8K249;P29466	Caspase;Caspase-1;Caspase-1 subunit p20;Caspase-1 subunit p10	cell-specific
CASP10	A0A0S2Z3G5	A0A0S2Z3G5;A0A0S2Z3Z5;Q92851	Caspase-10;Caspase-10 subunit p23/17;Caspase-10 subunit p12	cell-specific
CASP6	P55212	P55212;D6RHU3	Caspase-6;Caspase-6 subunit p18;Caspase-6 subunit p11	cell-specific
CASP8	B6CGU5	B6CGU5;A0A024R3Z8;Q14790;B5BU46;C3S3G0;E7EQ01;E7EVN1;E7ETB7;E7EQ06;H7C0E2;A0A024R3Z9;Q6NVI2;A0A0A0MS31	Caspase-8;Caspase-8 subunit p18;Caspase-8 subunit p10	cell-specific
CAST	P20810	P20810;H0Y7F0;A0A0C4DGB5;A0A1S5UZ18;B7Z574;E7EVY3;E9PCH5;E9PDE4;B7Z6N0;H0Y9H6;H0YD33;Q6AZE3;Q86YM9;A0A024RAN2;B7Z7L4;A0A0A0MR45;E7EQ12;E7EQA0;B2RDU1;Q15786;Q59HE3;B7Z4U9;B7Z5T9;E7ES10;A8K8C4;B7Z5T6;B7Z8S8;B2RCJ7;A0A0C4DGD1	Calpastatin	cell-specific
CAT	P04040	P04040;B4DWK8;Q8TAK2	Catalase	cell-specific
CBFB	J3KRT0	J3KRT0;J3KS23;A0A024R6X2;A8K719;Q13951	Core-binding factor subunit beta	cell-specific
CBX1	K7ELA4	K7ELA4;B5MD17;J3KS05;Q6IBN6;P83916;C9JWS9	Chromobox protein homolog 1	cell-specific
CBX3	A4D177	A4D177;Q13185	Chromobox protein homolog 3	cell-specific
CBX4	O00257	O00257;A0A0S2Z5B2;A0A0S2Z4Q9	E3 SUMO-protein ligase CBX4	cell-specific
CBX5	V9HWG0	V9HWG0;Q6I9T7;P45973	Chromobox protein homolog 5	cell-specific
CBX8	Q9HC52	Q9HC52;C9JM54;C9J6K3	Chromobox protein homolog 8	cell-specific
CCAR1	A0A0C4DGG8	A0A0C4DGG8;Q8IX12;H0YFJ7;F5H3E1;F5H1H2;F5H2E6	Cell division cycle and apoptosis regulator protein 1	cell-specific
CCAR2	B3KTJ9	B3KTJ9;Q8N163;G3V119;H0YB24	Cell cycle and apoptosis regulator protein 2	cell-specific
CCBL2	B4DW13	B4DW13;Q6YP21	Kynurenine--oxoglutarate transaminase 3	cell-specific
CCDC124	A0A024R7M8	A0A024R7M8;Q96CT7	Coiled-coil domain-containing protein 124	cell-specific
CCDC134	Q9H6E4	Q9H6E4;B0QY51	Coiled-coil domain-containing protein 134	cell-specific
CCDC22	A0A024QZ03	A0A024QZ03;O60826;B4DLA4;B7ZAR0	Coiled-coil domain-containing protein 22	cell-specific
CCDC47	Q96A33	Q96A33	Coiled-coil domain-containing protein 47	cell-specific
CCDC86	Q9H6F5	Q9H6F5	Coiled-coil domain-containing protein 86	cell-specific
CCDC88A	D6W5D1	D6W5D1;Q3V6T2;Q6PAV0;O14997;H0Y7U8;A0A087WXD9;Q9UI01;Q6DCA5;H0Y470;H7C2C6	Girdin	cell-specific
CCDC93	F8W9X7	F8W9X7;Q567U6	Coiled-coil domain-containing protein 93	cell-specific
CCDC97	A0A024R0L2	A0A024R0L2;Q96F63	Coiled-coil domain-containing protein 97	cell-specific
CCNA2	P20248	P20248	Cyclin-A2	cell-specific
CCNT1	A8K4M5	A8K4M5;O60563	Cyclin-T1	cell-specific
CCS	J3KNF4	J3KNF4;O14618;E9PP76;E9PK03	Copper chaperone for superoxide dismutase;Superoxide dismutase [Cu-Zn]	cell-specific
CD2AP	Q9Y5K6	Q9Y5K6	CD2-associated protein	cell-specific
CD2BP2	O95400	O95400;A0A024QZC1;A0A0S2Z5J7	CD2 antigen cytoplasmic tail-binding protein 2	cell-specific
CD3EAP	A8K818	A8K818;O15446;Q05BI1;A0JLT1	DNA-directed RNA polymerase I subunit RPA34	cell-specific
CDC16	Q5T8C6	Q5T8C6;B2RCW0;A0A024RDZ2;Q13042	Cell division cycle protein 16 homolog	cell-specific
CDC23	Q9UJX2	Q9UJX2;D6RBY8;D6RCF8;H0Y936	Cell division cycle protein 23 homolog	cell-specific
CDC5L	B4DSH1	B4DSH1;B3KY60;Q99459	Cell division cycle 5-like protein	cell-specific
CDC73	Q6P1J9	Q6P1J9;B4DV47;A0A1B0GUB2;A0A0S2Z5M9	Parafibromin	cell-specific
CDK1	A0A024QZP7	A0A024QZP7;P06493;Q5H9N4;A0A087WZZ9;I6L9I5;A0A024QZJ8;E5RIU6	Cyclin-dependent kinase 1	cell-specific
CDK2	A0A024RB10	A0A024RB10;A0A024RB77;G3V5T9;P24941;E7ESI2;B4DDL9	Cyclin-dependent kinase 2	cell-specific
CDK5	A0A0S2Z355	A0A0S2Z355;Q6IAW3;A0A090N7W4;Q00535	Cyclin-dependent-like kinase 5	cell-specific
CDK5RAP3	Q96JB5	Q96JB5;J3QS62;J3QRM1;J3QQY1	CDK5 regulatory subunit-associated protein 3	cell-specific
CDK6	Q00534	Q00534	Cyclin-dependent kinase 6	cell-specific
CDKN2AIP	Q9NXV6	Q9NXV6;B3KTW3	CDKN2A-interacting protein	cell-specific
CDV3	Q9UKY7	Q9UKY7;D3DND1;D6R9V8;H0Y8K3;D6RFH2	Protein CDV3 homolog	cell-specific
CDYL	Q9Y232	Q9Y232;C9JQG7	Chromodomain Y-like protein	cell-specific
CEBPZ	Q03701	Q03701;B2R5U7	CCAAT/enhancer-binding protein zeta	cell-specific
CELF1	G5EA30	G5EA30;Q92879;F5H4Y5;E9PQK4;E9PSH0;F5H0D8;E9PKU1	CUGBP Elav-like family member 1	cell-specific
CELF2	V9GYD9	V9GYD9;B4DT00;B4DDE7;Q5VZZ6;B2RA86;B4DS31;A0A0J9YX66;A0A1B0GU44;E9PC62;A0A1B0GUN8;A0A0J9YXJ0;O95319;B4DSZ2	CUGBP Elav-like family member 2	cell-specific
CEP170	B4DL23	B4DL23;A6H8X9;B2RTS4;H0Y2V6;Q5SW79	Centrosomal protein of 170 kDa	cell-specific
CFAP20	Q9Y6A4	Q9Y6A4;B4DN94;H3BPA3	Cilia- and flagella-associated protein 20	cell-specific
CHAC2	Q8WUX2	Q8WUX2	Putative glutathione-specific gamma-glutamylcyclotransferase 2	cell-specific
CHAF1B	B2R7X3	B2R7X3;Q13112	Chromatin assembly factor 1 subunit B	cell-specific
CHAMP1	Q96JM3	Q96JM3	Chromosome alignment-maintaining phosphoprotein 1	cell-specific
CHCHD2	Q9Y6H1	Q9Y6H1;Q5T1J5	Coiled-coil-helix-coiled-coil-helix domain-containing protein 2;Putative coiled-coil-helix-coiled-coil-helix domain-containing protein CHCHD2P9, mitochondrial	cell-specific
CHCHD3	A4D1N4	A4D1N4;C9JRZ6;Q9NX63;A0A286YEX5;B7Z1X9;F8WAR4	MICOS complex subunit MIC19	cell-specific
CHD4	Q14839	Q14839;A0A0C4DGG9;F5GWX5;B3KY63	Chromodomain-helicase-DNA-binding protein 4	cell-specific
CHD7	B4DIS0	B4DIS0;A0A024R7V7;Q9P2D1	Chromodomain-helicase-DNA-binding protein 7	cell-specific
CHEK1	E9PJI4	E9PJI4;E9PPA5;E9PKQ3;J3KN87;E7EPP6;B4DT73;O14757	Serine/threonine-protein kinase Chk1	cell-specific
CHERP	J3QK89	J3QK89;Q8IWX8;Q59ET1;B4DL82;B4DPM4	Calcium homeostasis endoplasmic reticulum protein	cell-specific
CHID1	A0A024RCB5	A0A024RCB5;B4DN31;Q9BWS9;B7Z705	Chitinase domain-containing protein 1	cell-specific
CHMP4B	Q9H444	Q9H444	Charged multivesicular body protein 4b	cell-specific
CHMP5	Q9NZZ3	Q9NZZ3	Charged multivesicular body protein 5	cell-specific
CHMP6	I3L3E4	I3L3E4;I3L4G8;I3L4A1;Q96FZ7	Charged multivesicular body protein 6	cell-specific
CHMP7	E5RJI3	E5RJI3;E5RIU9;B3KUH0;Q8WUX9	Charged multivesicular body protein 7	cell-specific
CHORDC1	A0A024R394	A0A024R394;Q9UHD1;A0A024R3C3;E9PHZ2;E9PPQ5	Cysteine and histidine-rich domain-containing protein 1	cell-specific
CHTOP	A0A087X1B7	A0A087X1B7;X6R700;Q9Y3Y2	Chromatin target of PRMT1 protein	cell-specific
CHURC1	B4DL54	B4DL54;Q86TX8;P49356	Protein farnesyltransferase subunit beta	cell-specific
CIAO1	O76071	O76071;B2RDJ6;B4DRZ6	Probable cytosolic iron-sulfur protein assembly protein CIAO1	cell-specific
CIAPIN1	Q6FI81	Q6FI81;H3BUG4;B4DHB9;H3BV90;H3BT65	Anamorsin	cell-specific
CIRBP	Q14011	Q14011;Q53XX5;B4E2A3;K7EQR7;K7ER40;K7EPM4;K7EMY9;K7EJV1;Q6ZR81;K7ELT6;K7EJV5;K7ELV6;K7ENX8;D6W5Y5	Cold-inducible RNA-binding protein	cell-specific
CIRH1A	H3BSH7	H3BSH7;Q969X6;A0A0J9YWM9	Cirhin	cell-specific
CISD2	D6RCF4	D6RCF4;Q8N5K1	CDGSH iron-sulfur domain-containing protein 2	cell-specific
CKAP5	Q14008	Q14008	Cytoskeleton-associated protein 5	cell-specific
CLASP1	F8WA11	F8WA11;Q7Z460;C9J151;B7Z5R7;B7Z4E5;B7Z7Q8;H0Y5T1	CLIP-associating protein 1	cell-specific
CLINT1	A0A0S2Z5H3	A0A0S2Z5H3;A0A0S2Z4Y4;Q14677	Clathrin interactor 1	cell-specific
CLNS1A	E9PJF4	E9PJF4;P54105	Methylosome subunit pICln	cell-specific
CLP1	E9PL17	E9PL17;Q92989	Polyribonucleotide 5-hydroxyl-kinase Clp1	cell-specific
CLPP	M0R208	M0R208;Q16740	ATP-dependent Clp protease proteolytic subunit;ATP-dependent Clp protease proteolytic subunit, mitochondrial	cell-specific
CLPTM1L	Q96KA5	Q96KA5;G5E9Z2	Cleft lip and palate transmembrane protein 1-like protein	cell-specific
CLPX	Q9H072	Q9H072;A0A024R5X7;O76031	ATP-dependent Clp protease ATP-binding subunit clpX-like, mitochondrial	cell-specific
CLTB	A0A024R7S3	A0A024R7S3;P09497	Clathrin light chain B	cell-specific
CLUH	I3L2B0	I3L2B0;K7EIG1;O75153	Clustered mitochondria protein homolog	cell-specific
CLYBL	Q5JVC1	Q5JVC1;Q5JVC2;B4DU60;A0A024RE03;Q8N0X4	Citrate lyase subunit beta-like protein, mitochondrial	cell-specific
CMAS	Q53GF0	Q53GF0;Q8NFW8	N-acylneuraminate cytidylyltransferase	cell-specific
CMPK1	B2R6S5	B2R6S5;P30085;B4DDL4;Q5T0D2;B4DFW6	UMP-CMP kinase	cell-specific
CNBP	A0A0S2Z4Q3	A0A0S2Z4Q3;A0A0S2Z4K2;P62633;Q6T598	Cellular nucleic acid-binding protein	cell-specific
CNOT1	A5YKK6	A5YKK6;B4DYL7	CCR4-NOT transcription complex subunit 1	cell-specific
CNOT10	Q9H9A5	Q9H9A5;H7BZZ7;H7C1X9;H7C0K1;B7Z4A6;B7Z5B3;E9PCN5	CCR4-NOT transcription complex subunit 10	cell-specific
CNOT7	Q96IQ6	Q96IQ6;B3KM57;Q9UIV1;H0YBT3;H0YAV9	CCR4-NOT transcription complex subunit 7	cell-specific
CNPY2	Q9Y2B0	Q9Y2B0;F8VXJ7;F8W031;F8W1K5	Protein canopy homolog 2	cell-specific
CNPY3	A0A024RD07	A0A024RD07;Q9BT09;A0A0C4DFY8;A0A024RCZ2	Protein canopy homolog 3	cell-specific
COA6	B4DM08	B4DM08;X6R5Z6;Q5JTJ3	Cytochrome c oxidase assembly factor 6 homolog	cell-specific
COIL	P38432	P38432	Coilin	cell-specific
COL4A3BP	H0Y9J1	H0Y9J1;A0A0A0MRE4;A0A024RAJ5;Q9Y5P4	Collagen type IV alpha-3-binding protein	cell-specific
COLGALT1	Q8NBJ5	Q8NBJ5;M0QX72;Q6IPW8;Q8WUI9;Q9H6F1	Procollagen galactosyltransferase 1	cell-specific
COMMD3	Q9UBI1	Q9UBI1;R4GNF2;R4GN54;B3KY73;H0Y4E5;R4GMW6;H0Y4W0;H0Y6Z9;R4GMX3	COMM domain-containing protein 3	cell-specific
COMMD4	H3BM91	H3BM91;Q9H0A8;A0A0B4J287;H3BRX0;B4DEN0	COMM domain-containing protein 4	cell-specific
COMMD5	E9PJE4	E9PJE4;Q9GZQ3	COMM domain-containing protein 5	cell-specific
COMMD6	Q7Z4G1	Q7Z4G1	COMM domain-containing protein 6	cell-specific
COMMD9	Q53FR9	Q53FR9;Q9P000;B4DQW0	COMM domain-containing protein 9	cell-specific
COMT	B8XPJ7	B8XPJ7;E7EMS6;B8XPJ8;A0A140VJG8;P21964	Catechol O-methyltransferase	cell-specific
COPE	Q53HJ6	Q53HJ6;O14579;M0QXB4;M0R061;Q7Z4Z1	Coatomer subunit epsilon	cell-specific
COPS2	B4DIH5	B4DIH5;Q53HJ0;Q59EL2;P61201;B2R6N0	COP9 signalosome complex subunit 2	cell-specific
COPS5	A0A024R7W9	A0A024R7W9;Q92905;Q59GH5	COP9 signalosome complex subunit 5	cell-specific
COPS7A	F5H7C6	F5H7C6;F5GYF7;Q567U8;F5H248;Q9UBW8;F5H4Z0;F5H3M6;G3XAP1;F5GXT7;B3KY75;F5H4U8	COP9 signalosome complex subunit 7a	cell-specific
COPS7B	J3KQ34	J3KQ34;A0A024R471;Q9H9Q2;B3KW51;A0A024R478;J3QT73;A0A087X1P5;Q53GQ2;B3KV02;J3KQ41	COP9 signalosome complex subunit 7b	cell-specific
COPS8	B4DFF9	B4DFF9;E9PGT6;B2R8N1;A0A024R4D1;Q99627	COP9 signalosome complex subunit 8	cell-specific
COPZ1	Q53FU3	Q53FU3;A0A024RB72;F8VVA7;P61923;F8VYK5;F8W651	Coatomer subunit zeta-1	cell-specific
CORO1A	A0A024R611	A0A024R611;Q59G88;P31146	Coronin;Coronin-1A	cell-specific
COTL1	Q14019	Q14019;H3BT58	Coactosin-like protein	cell-specific
COX17	C9J8T6	C9J8T6;Q14061	Cytochrome c oxidase copper chaperone	cell-specific
COX4I1	P13073	P13073	Cytochrome c oxidase subunit 4 isoform 1, mitochondrial	cell-specific
COX6B1	P14854	P14854	Cytochrome c oxidase subunit 6B1	cell-specific
CPOX	H0YA22	H0YA22;P36551	Oxygen-dependent coproporphyrinogen-III oxidase, mitochondrial	cell-specific
CPPED1	Q9BRF8	Q9BRF8	Serine/threonine-protein phosphatase CPPED1	cell-specific
CPSF1	Q10570	Q10570;D3DWL9;B4DEF4	Cleavage and polyadenylation specificity factor subunit 1	cell-specific
CPSF2	B3KN45	B3KN45;A0A024R6H0;Q9P2I0;B3KMI0	Cleavage and polyadenylation specificity factor subunit 2	cell-specific
CPSF3	G5E9W3	G5E9W3;Q53F02;Q9UKF6;B4DQR2;Q05BZ5	Cleavage and polyadenylation specificity factor subunit 3	cell-specific
CPSF6	F8WJN3	F8WJN3;Q16630;B4DSU9	Cleavage and polyadenylation specificity factor subunit 6	cell-specific
CPSF7	F5H669	F5H669;B4DGF8;Q8N684;J3QT54;F5H6M0;F5H047	Cleavage and polyadenylation specificity factor subunit 7	cell-specific
CRACR2B	Q6ZRW4	Q6ZRW4;Q8N4Y2	EF-hand calcium-binding domain-containing protein 4A	cell-specific
CREG1	O75629	O75629;B3KQR3	Protein CREG1	cell-specific
CRELD2	Q6UXH1	Q6UXH1;Q659B4	Cysteine-rich with EGF-like domain protein 2	cell-specific
CRK	A0A0S2Z3K9	A0A0S2Z3K9;L7RT18;A0A0S2Z3Q4;P46108;I3L297	Adapter molecule crk	cell-specific
CRKL	P46109	P46109	Crk-like protein	cell-specific
CRLF3	Q8IUI8	Q8IUI8;B4DJU5	Cytokine receptor-like factor 3	cell-specific
CRYZ	Q08257	Q08257;C9JH92;A6NP24	Quinone oxidoreductase	cell-specific
CS	O75390	O75390;A0A024RB75;B4DJV2;B3KTN4;A0A0C4DGI3;H0YIC4;B7Z1E1;F8VPF9;F8VPA1;Q0QEL2;H0YH82;F8W1S4	Citrate synthase, mitochondrial;Citrate synthase	cell-specific
CSE1L	P55060	P55060;B4DUC5;B4DM31;B4DM67;B4DPS6	Exportin-2	cell-specific
CSK	Q53EL3	Q53EL3;B2R6Q4;A8K3B6;P41240;B4DMZ0;B5BU52;B4DP99	Non-specific protein-tyrosine kinase;Tyrosine-protein kinase CSK	cell-specific
CSNK1A1	B4E1D9	B4E1D9;D6REM4;V9HW00;P48729;U3KQ83;U3KPX3;H0Y9X2;U3KQK7;B4DFH4;Q05DL3;E7ETM0;B4DER9;Q8N752	Casein kinase I isoform alpha;Casein kinase I isoform alpha-like	cell-specific
CSNK2A2	P19784	P19784	Casein kinase II subunit alpha	cell-specific
CSTF1	Q05048	Q05048;B4DDG3;A0A0A0MSZ9	Cleavage stimulation factor subunit 1	cell-specific
CSTF2	E9PID8	E9PID8;B4DUD5;E7EWR4;B3V096;P33240;A0A0A0MT56	Cleavage stimulation factor subunit 2	cell-specific
CSTF2T	Q9H0L4	Q9H0L4	Cleavage stimulation factor subunit 2 tau variant	cell-specific
CSTF3	Q12996	Q12996;B4DFQ5;B4DMA4	Cleavage stimulation factor subunit 3	cell-specific
CTAG2	A4FUI5	A4FUI5	CTAG2 protein	cell-specific
CTBP1	D6RAX2	D6RAX2;X5D7T7;X5D8Y5;Q4KMQ8;Q13363;E9PGB1;E7ESU7;E7EPF8	C-terminal-binding protein 1	cell-specific
CTH	P32929	P32929	Cystathionine gamma-lyase	cell-specific
CTNNBL1	Q8WYA6	Q8WYA6;A0A087WUB9	Beta-catenin-like protein 1	cell-specific
CTSA	B4E324	B4E324;X6R5C5;Q59EV6;X6R8A1;P10619;Q5JZH0	Carboxypeptidase;Lysosomal protective protein;Lysosomal protective protein 32 kDa chain;Lysosomal protective protein 20 kDa chain	cell-specific
CTSC	P53634	P53634;B4DJQ8	Dipeptidyl peptidase 1;Dipeptidyl peptidase 1 exclusion domain chain;Dipeptidyl peptidase 1 heavy chain;Dipeptidyl peptidase 1 light chain	cell-specific
CTSD	P07339	P07339;A0A1B0GU03;A0A1B0GU92;V9HWI3;A0A1B0GWE8;A0A1B0GVD5;A0A1B0GW44;A0A1B0GV23;A0A1B0GVP3;H7C469;C9JH19;F8WD96	Cathepsin D;Cathepsin D light chain;Cathepsin D heavy chain	cell-specific
CTU2	H3BSW6	H3BSW6;Q2VPK5	Cytoplasmic tRNA 2-thiolation protein 2	cell-specific
CUL1	B4DLA3	B4DLA3;A0A0C4DGX4;A0A090N7U0;Q13616;Q75MQ1;B3KTW0	Cullin-1	cell-specific
CUL2	A0A140VKB1	A0A140VKB1;A0A0A0MTN0;Q13617;B7Z1Y1;Q5T2B5	Cullin-2	cell-specific
CUL3	Q53S54	Q53S54;A0A024R475;Q13618;B7Z600	Cullin-3	cell-specific
CUL4A	Q13619	Q13619;B2RBV7;A0A0A0MR50	Cullin-4A	cell-specific
CUL4B	Q13620	Q13620;K4DI93	Cullin-4B	cell-specific
CUL5	L0L6C1	L0L6C1;Q93034	Cullin-5	cell-specific
CUTA	O60888	O60888;C9IZG4	Protein CutA	cell-specific
CWC22	B7WP74	B7WP74;Q9HCG8	Pre-mRNA-splicing factor CWC22 homolog	cell-specific
CYB5B	Q5HYD9	Q5HYD9;D6RFH4;H3BUX2;J3KNF8;O43169	Cytochrome b5 type B	cell-specific
CYB5R1	H7C0R7	H7C0R7;Q9UHQ9	NADH-cytochrome b5 reductase 1	cell-specific
CYC1	Q8TBT6	Q8TBT6;P08574	Cytochrome c1, heme protein, mitochondrial	cell-specific
CYCS	C9JFR7	C9JFR7;G4XXL9;P99999	Cytochrome c	cell-specific
CYFIP1	B3KWT5	B3KWT5;X5D2F4;B3KWV6;Q7L576	Cytoplasmic FMR1-interacting protein 1	cell-specific
DAP3	P51398	P51398;V9GYJ9;V9GYL9	28S ribosomal protein S29, mitochondrial	cell-specific
DARS2	Q9NVT8	Q9NVT8;Q9H9J7;A8K4A8;A0A024R8Z9;Q6PI48;Q9H9M6	Aspartate--tRNA ligase, mitochondrial	cell-specific
DBI	P07108	P07108;B8ZWD1;A0A024RAF2;A0A0A0MTI5;B8ZWD9	Acyl-CoA-binding protein	cell-specific
DBN1	B7Z2Z0	B7Z2Z0;D6R9Q9;B3KSQ7;Q16643	Drebrin	cell-specific
DCAF7	B4DH46	B4DH46;P61962	DDB1- and CUL4-associated factor 7	cell-specific
DCAF8	G3V3G9	G3V3G9;B7Z2P6;B7Z8C9;Q5TAQ9;V9GY54	DDB1- and CUL4-associated factor 8	cell-specific
DCK	D6RCP9	D6RCP9;F5CTF3;D6RFG8;P27707;D6RG38	Deoxycytidine kinase	cell-specific
DCPS	Q96C86	Q96C86;Q53G42	m7GpppX diphosphatase	cell-specific
DCTD	D6RBJ9	D6RBJ9;P32321;D6RAD7;D6RAR9;D6RC36;B4DDC2;D6R9S0;D6RBN2	Deoxycytidylate deaminase	cell-specific
DCTN3	X6RCK5	X6RCK5;O75935	Dynactin subunit 3	cell-specific
DCTN4	B4DS07	B4DS07;A0A0S2Z5B8;A0A0S2Z5D4;Q9UJW0	Dynactin subunit 4	cell-specific
DCTPP1	Q9H773	Q9H773	dCTP pyrophosphatase 1	cell-specific
DCUN1D1	B4DM76	B4DM76;C9JVE2;Q96GG9;C9JRU6;C9J0B2;C9JUW4;C9J8R4	DCN1-like protein;DCN1-like protein 1	cell-specific
DCXR	J3KS22	J3KS22;J3QS36;Q7Z4W1	L-xylulose reductase	cell-specific
DDRGK1	Q96HY6	Q96HY6	DDRGK domain-containing protein 1	cell-specific
DDX18	Q4ZG72	Q4ZG72;A0A024RAH8;Q9NVP1;Q8N254	ATP-dependent RNA helicase DDX18	cell-specific
DDX19A	Q9NUU7	Q9NUU7;F6QDS0;B4DS24;I3L0H8;I3L352;Q69YM2;Q9HBZ9;Q2NL95;Q7Z4W5;A0A0U4B4U6;Q53G16;Q68DY7;H3BN59;H3BQK0;Q9UMR2	ATP-dependent RNA helicase DDX19A;ATP-dependent RNA helicase DDX19B	cell-specific
DDX21	Q9NR30	Q9NR30	Nucleolar RNA helicase 2	cell-specific
DDX23	B3KY11	B3KY11;A8KA56;A0A024R0Z3;Q9BUQ8;F8VVA2	Probable ATP-dependent RNA helicase DDX23	cell-specific
DDX24	G3V529	G3V529;Q9GZR7;B4DM03;B4DKV2;A0A1W2PRR2;F5GYL3;B4E300;Q59FS7;Q7Z4W0;A0A087WXU8;Q7Z4X3	ATP-dependent RNA helicase DDX24	cell-specific
DDX27	Q53G15	Q53G15;B7Z6D5;B3GQE6;Q96GQ7	Probable ATP-dependent RNA helicase DDX27	cell-specific
DDX39B	Q13838	Q13838;A0A024RCM3;Q5STU3;B4DP52;A0A0G2JJZ9;A0A140T9X3;F6WLT2;F6UJC5;Q59G92;A0A140TA18;F6TRA5;A0A0A0MT12;F6S4E6;A0A140T9X9	Spliceosome RNA helicase DDX39B	cell-specific
DDX42	Q86XP3	Q86XP3;A0A0A0MSJ0;B3KTL4;B3KX23	ATP-dependent RNA helicase DDX42	cell-specific
DDX46	Q7L014	Q7L014	Probable ATP-dependent RNA helicase DDX46	cell-specific
DDX47	Q53GJ1	Q53GJ1;Q9H4E3;A0A024RAS3;Q9H0S4;B4DYP6;A4UCU0	Probable ATP-dependent RNA helicase DDX47	cell-specific
DDX50	B4DED6	B4DED6;B4DW97;A0A087WVC1;K0J110;Q9BQ39;Q53FI9	ATP-dependent RNA helicase DDX50	cell-specific
DDX52	Q9Y2R4	Q9Y2R4;B3KM65;Q59H21	Probable ATP-dependent RNA helicase DDX52	cell-specific
DDX54	Q8TDD1	Q8TDD1	ATP-dependent RNA helicase DDX54	cell-specific
DDX56	H7C3E9	H7C3E9;Q53HB9;Q9NY93;H7BZN7;F8WDT8;G3V0G3	Probable ATP-dependent RNA helicase DDX56	cell-specific
DECR1	E5RJD2	E5RJD2;E5RJG7;Q7LDK6;E5RFV2;A0A024R9D7;Q16698	2,4-dienoyl-CoA reductase, mitochondrial	cell-specific
DEF6	B3KSI1	B3KSI1;B2RBP7;Q9H4E7	Differentially expressed in FDCP 6 homolog	cell-specific
DEK	B4DFG0	B4DFG0;B4DNW3;P35659;D6RDA2;H0Y993;H0Y8X0	Protein DEK	cell-specific
DENR	F8VVL1	F8VVL1;A0A024RBR3;O43583	Density-regulated protein	cell-specific
DERA	Q9Y315	Q9Y315;G3V158;E9PML7;E9PMH9;B4DKS9;E9PPM8	Deoxyribose-phosphate aldolase	cell-specific
DGUOK	E5KSL6	E5KSL6;E5KSL5;Q16854	Deoxyguanosine kinase, mitochondrial	cell-specific
DHCR7	A0A1Y1BG54	A0A1Y1BG54;A0A1Y1BBN3;H0YE57;B4E1K5;X5DNI9;A8K0D2;A0A1Y1B909;A0A024R5F7;Q9UBM7	7-dehydrocholesterol reductase	cell-specific
DHFR	A0A024RAQ3	A0A024RAQ3;B0YJ76;P00374	Dihydrofolate reductase	cell-specific
DHODH	I3NI32	I3NI32;Q02127;J3QRQ3;I3L449	Dihydroorotate dehydrogenase (quinone), mitochondrial	cell-specific
DHPS	A0A024R7G5	A0A024R7G5;A0A024R7E9;A0A024R7D0;A0A087WZK0;P49366;M0R1T4;B4DU50;Q5J8M5	Deoxyhypusine synthase	cell-specific
DHX15	O43143	O43143;B4E0S6	Pre-mRNA-splicing factor ATP-dependent RNA helicase DHX15	cell-specific
DHX16	Q5SQH4	Q5SQH4;O60231;A0A140T947;A0A1U9X7L7;Q9P186;Q5SQH5;A0A1U9X7L6;B4DZ28	Putative pre-mRNA-splicing factor ATP-dependent RNA helicase DHX16	cell-specific
DHX29	A0A087WYN9	A0A087WYN9;Q7Z478	ATP-dependent RNA helicase DHX29	cell-specific
DHX30	H7BXY3	H7BXY3;A0A024R2T6;Q7L2E3	Putative ATP-dependent RNA helicase DHX30	cell-specific
DHX37	F5H3Y4	F5H3Y4;Q8IY37	Probable ATP-dependent RNA helicase DHX37	cell-specific
DHX38	B4DM30	B4DM30;B4DET0;A8K6G9;Q92620;B4DN69	Pre-mRNA-splicing factor ATP-dependent RNA helicase PRP16	cell-specific
DIABLO	K7X1S0	K7X1S0;A0A024RBT2;Q502X2;A0A0S2Z5P6;A0A0S2Z5U7;Q9NR28;F5GXT8;F5H796;Q53HB7	Diablo homolog, mitochondrial	cell-specific
DIAPH1	H9KV28	H9KV28;A0RZB8;A0A140T8Z0;Q6URC4;A0A0G2JH68;O60610;A0A1E1ERW3;B4DVR3	Protein diaphanous homolog 1	cell-specific
DIDO1	Q9BTC0	Q9BTC0	Death-inducer obliterator 1	cell-specific
DIMT1	D6RCL3	D6RCL3;B4DRY2;A0A0C4DGB1;A8K9K8;Q9UNQ2	Probable dimethyladenosine transferase	cell-specific
DISC1	C4P0D6	C4P0D6;C4P0D8;A0A024R3V8;Q99598;C4P0D4;Q5VVQ1	Translin-associated protein X	cell-specific
DKC1	O60832	O60832;U5UA77;H7C0M1;C9IYT0	H/ACA ribonucleoprotein complex subunit 4	cell-specific
DLAT	B4DS43	B4DS43;H0YDD4;B4DJX1;Q86YI5;A0A024R3D8;P10515;E9PEJ4;B4DLQ2	Acetyltransferase component of pyruvate dehydrogenase complex;Dihydrolipoyllysine-residue acetyltransferase component of pyruvate dehydrogenase complex, mitochondrial	cell-specific
DLD	B4DFL1	B4DFL1;A0A024R713;P09622;E9PEX6;B4DMK9	Dihydrolipoyl dehydrogenase;Dihydrolipoyl dehydrogenase, mitochondrial	cell-specific
DLST	Q6IBS5	Q6IBS5;A0A024R6C9;P36957;Q86TQ8;Q86TW7;Q86SW4	Dihydrolipoyllysine-residue succinyltransferase component of 2-oxoglutarate dehydrogenase complex, mitochondrial	cell-specific
DNAJA1	P31689	P31689;B7Z5C0;Q9NXZ8	DnaJ homolog subfamily A member 1	cell-specific
DNAJA2	A0A024R6S1	A0A024R6S1;O60884	DnaJ homolog subfamily A member 2	cell-specific
DNAJA3	B3KM81	B3KM81;Q59E88;Q53G26;Q96EY1	DnaJ homolog subfamily A member 3, mitochondrial	cell-specific
DNAJB11	Q9UBS4	Q9UBS4;B3KW63	DnaJ homolog subfamily B member 11	cell-specific
DNAJC1	Q96KC8	Q96KC8;Q96NY3;A4VCI1	DnaJ homolog subfamily C member 1	cell-specific
DNAJC10	B3KNK5	B3KNK5;Q8IXB1;B4DP04	DnaJ homolog subfamily C member 10	cell-specific
DNAJC2	Q99543	Q99543;Q6P5S9;F2Z3H0;F2Z3N9;C9IZ83;H7C3L7	DnaJ homolog subfamily C member 2;DnaJ homolog subfamily C member 2, N-terminally processed	cell-specific
DNAJC3	Q13217	Q13217;A8KA82;X6R9L0	DnaJ homolog subfamily C member 3	cell-specific
DNAJC7	B7Z9W6	B7Z9W6;Q59EH7;Q99615;B4DKK3;A8K4T2;K7EPP7;K7ESP1	DnaJ homolog subfamily C member 7	cell-specific
DNAJC8	O75937	O75937	DnaJ homolog subfamily C member 8	cell-specific
DNAJC9	Q8WXX5	Q8WXX5;A0A024QZN2	DnaJ homolog subfamily C member 9	cell-specific
DNM1L	G8JLD5	G8JLD5;D3DUW7;D3DUW6;B4DYR6;D3DUW5;O00429;Q32Q67	Dynamin-1-like protein	cell-specific
DNMT1	I6L9H2	I6L9H2;Q59FP7;A0A024R7E3;P26358;B3KVA0	DNA (cytosine-5)-methyltransferase;DNA (cytosine-5)-methyltransferase 1	cell-specific
DNPEP	Q9BSS9	Q9BSS9;E7EMB6;A0A024R443;A0A024R442;Q53SB6;E7ETB3;B7Z7F0;Q9ULA0	Aspartyl aminopeptidase	cell-specific
DNTTIP2	J3KP30	J3KP30;B7Z854;Q5QJE6;E9PRB3	Deoxynucleotidyltransferase terminal-interacting protein 2	cell-specific
DPF2	J3KMZ8	J3KMZ8;A0A024R582;Q92785	Zinc finger protein ubi-d4	cell-specific
DPM1	A0A0S2Z4Y5	A0A0S2Z4Y5;Q5QPK2;H0Y368;O60762;A0A0S2Z4U1;Q5QPJ9	Dolichol-phosphate mannosyltransferase subunit 1	cell-specific
DPP9	Q86TI2	Q86TI2;M0R2A8;M0R2G6	Dipeptidyl peptidase 9	cell-specific
DPYSL2	Q86U75	Q59GB4;A0A1C7CYX9;Q16555;Q53ET2	Dihydropyrimidinase Like 2	cell-specific
DR1	Q658N3	Q658N3;Q53F47;Q01658	Protein Dr1	cell-specific
DRAP1	E9PNC7	E9PNC7;E9PQX9;C9JCC6;Q14919	Dr1-associated corepressor	cell-specific
DRG1	Q9Y295	Q9Y295	Developmentally-regulated GTP-binding protein 1	cell-specific
DRG2	A8MZF9	A8MZF9;P55039;Q59FW9	Developmentally-regulated GTP-binding protein 2	cell-specific
DST	Q03001	Q03001;F8W9J4;F6QMI7;E9PHM6	Dystonin	cell-specific
DTYMK	H7BZ20	H7BZ20;Q6FGU2;Q53F55;P23919	Thymidylate kinase	cell-specific
DUSP12	Q9UNI6	Q9UNI6	Dual specificity protein phosphatase 12	cell-specific
DUSP23	A0A140VJI5	A0A140VJI5;Q9BVJ7	Dual specificity protein phosphatase 23	cell-specific
DYNC1LI1	B3KM42	B3KM42;E9PHI6;Q9Y6G9;B4DDM4;Q6MZE7	Cytoplasmic dynein 1 light intermediate chain 1	cell-specific
DYNLT1	Q5VTU3	Q5VTU3;P63172	Dynein light chain Tctex-type 1	cell-specific
DYNLT3	A6NGJ0	A6NGJ0;P51808;F2Z328	Dynein light chain Tctex-type 3	cell-specific
EBNA1BP2	Q6IB29	Q6IB29;H7C2Q8;Q99848;B4DHA6	Probable rRNA-processing protein EBP2	cell-specific
ECH1	Q13011	Q13011;M0R248	Delta(3,5)-Delta(2,4)-dienoyl-CoA isomerase, mitochondrial	cell-specific
ECHS1	P30084	P30084	Enoyl-CoA hydratase, mitochondrial	cell-specific
ECI1	P42126	P42126;Q96DC0;H3BS70	Enoyl-CoA delta isomerase 1, mitochondrial	cell-specific
ECI2	Q6IBN4	Q6IBN4;Q53HG3;Q53GC8;A0A0C4DGA2;A0A024QZU5;O75521;F8WAW4;Q9NYD2;B4DLL3;F1LLU7;C9JB63;Q59E94	Enoyl-CoA delta isomerase 2, mitochondrial	cell-specific
EDEM3	Q9BZQ6	Q9BZQ6;A0A024R931	ER degradation-enhancing alpha-mannosidase-like protein 3;alpha-1,2-Mannosidase	cell-specific
EDF1	O60869	O60869	Endothelial differentiation-related factor 1	cell-specific
EEA1	Q15075	Q15075;A8K7J3	Early endosome antigen 1	cell-specific
EEFSEC	C9J8T0	C9J8T0;P57772	Selenocysteine-specific elongation factor	cell-specific
EFCAB5	A4FU69	A4FU69;H0Y843	EF-hand calcium-binding domain-containing protein 5	cell-specific
EFHD2	H0Y4Y4	H0Y4Y4;A0A024QZ77;Q96C19;Q53SA2;Q7Z2R5;B4DEE0;A0A087X1Z2;A0A024R493;Q59EU6;Q9BUP0	EF-hand domain-containing protein D2;EF-hand domain-containing protein D1	cell-specific
EFTUD1	Q7Z2Z2	Q7Z2Z2	Elongation factor Tu GTP-binding domain-containing protein 1	cell-specific
EHD4	A0A024R9N6	A0A024R9N6;A8K9B9;Q9H223	EH domain-containing protein 4	cell-specific
EIF1AD	E9PLI6	E9PLI6;E9PS76;A0A024R5B9;Q8N9N8;E9PQD0;E9PS30;E9PNH5	Probable RNA-binding protein EIF1AD	cell-specific
EIF1AX	P47813	P47813;O14602;X6RAC9;A6NJH9	Eukaryotic translation initiation factor 1A, X-chromosomal;Eukaryotic translation initiation factor 1A, Y-chromosomal	cell-specific
EIF2A	F8WAE5	F8WAE5;Q9BY44;C9IZE1	Eukaryotic translation initiation factor 2A;Eukaryotic translation initiation factor 2A, N-terminally processed	cell-specific
EIF2AK2	Q05CP4	Q05CP4;Q8IW76;B7ZKK7;P19525;Q6PK38	Interferon-induced, double-stranded RNA-activated protein kinase	cell-specific
EIF2B1	Q14232	Q14232;F5H0D0;H0YGG4	Translation initiation factor eIF-2B subunit alpha	cell-specific
EIF2B2	Q9BPX4	Q9BPX4;Q53XC2;P49770	Translation initiation factor eIF-2B subunit beta	cell-specific
EIF2B4	Q9Y3W7	Q9Y3W7;Q71US4;A0A087WTA5;E7ERK9;Q9UI10;A0A087WW69;Q9HBP7;B4DUP5	Translation initiation factor eIF-2B subunit delta	cell-specific
EIF2B5	Q13144	Q13144;Q59HD8	Translation initiation factor eIF-2B subunit epsilon	cell-specific
EIF2C3	A4FVC0	A4FVC0;Q9UKV8;A8KA05;Q9H9G7	Protein argonaute;Protein argonaute-2;Protein argonaute-3	cell-specific
EIF3H	Q5BKY2	Q5BKY2;A0A087WZK9;Q6IB98;Q53HG0;B3KS98;O15372;Q53HR0;E5RJT0	Eukaryotic translation initiation factor 3 subunit H	cell-specific
EIF3K	B4DVD7	B4DVD7;Q9UBQ5;K7EQM4;U3LUI4;A0A087WVB9;K7ERF1;B4DQ48;K7EK53;K7ES31	Eukaryotic translation initiation factor 3 subunit K	cell-specific
EIF4A2	Q14240	Q14240;E7EQG2;J3KSN7	Eukaryotic initiation factor 4A-II;Eukaryotic initiation factor 4A-II, N-terminally processed	cell-specific
EIF4A3	A0A024R8W0	A0A024R8W0;P38919	Eukaryotic initiation factor 4A-III;Eukaryotic initiation factor 4A-III, N-terminally processed	cell-specific
EIF4E	Q32Q75	Q32Q75;X5D7E3;D6RBW1;P06730	Eukaryotic translation initiation factor 4E	cell-specific
EIF4E2	C9JEL3	C9JEL3;B9A044;B8ZZ50;Q59FE1;Q53RG0;O60573	Eukaryotic translation initiation factor 4E type 2	cell-specific
EIF4G2	D3DQV9	D3DQV9;Q59G42;B4DZF2;P78344;H0Y3P2;H0YCH5;Q2TU89	Eukaryotic translation initiation factor 4 gamma 2	cell-specific
EIF5B	Q8N5A0	Q8N5A0;A0A087WUT6;O60841	Eukaryotic translation initiation factor 5B	cell-specific
ELAC2	B4DT15	B4DT15;A0A0S2Z5M8;Q9BQ52;G5E9D5;B3KT00;B3KSU9;B4E365;E7ES68	Zinc phosphodiesterase ELAC protein 2	cell-specific
ELAVL1	Q15717	Q15717;M0QZR9	ELAV-like protein 1	cell-specific
ELF1	Q6MZZ4	Q6MZZ4;A0A0U1RRL5;A0A024RDU6;P32519	ETS-related transcription factor Elf-1	cell-specific
ELMO1	B4DJV6	B4DJV6;A4D1X5;Q92556	Engulfment and cell motility protein 1	cell-specific
ELP2	Q6IA86	Q6IA86	Elongator complex protein 2	cell-specific
ELP3	Q9H9T3	Q9H9T3;B4DXV1;B4DPB7;B4DKA4	Elongator complex protein 3	cell-specific
EMC2	Q53HG5	Q53HG5;A8K4K9;Q15006;H0YAS9	ER membrane protein complex subunit 2	cell-specific
EMG1	Q92979	Q92979;A8K6D2;A0A087WVM7;V9GYP5;B4DQC7;A0A087WWQ2	Ribosomal RNA small subunit methyltransferase NEP1	cell-specific
EML4	B5MBZ0	B5MBZ0;Q9HC35;B4DIT9;B6EXY3;C1PHA1;J7MA22;A6P4V4	Echinoderm microtubule-associated protein-like 4;Tyrosine-protein kinase receptor	cell-specific
ENO2	Q5ISQ0	Q5ISQ0;Q6FHV6;P09104;F5H0C8;A8K3B0	Gamma-enolase;Enolase	cell-specific
ENO3	P13929	P13929;E5RGZ4;E5RI09;E5RG95;K7EPM1;K7EKN2;D3DTL4	Beta-enolase;Enolase	cell-specific
ENOPH1	Q9UHY7	Q9UHY7;A0A0C4DGY8;D6RA00;Q7Z508	Enolase-phosphatase E1	cell-specific
EPHX1	R4SBI6	R4SBI6;Q6FGZ3;P07099	Epoxide hydrolase 1	cell-specific
EPS15	Q7Z5V0	Q7Z5V0;B1AUU8;P42566;B3KR37;B7Z240	Epidermal growth factor receptor substrate 15	cell-specific
EPS8	Q12929	Q12929;B4E3T6	Epidermal growth factor receptor kinase substrate 8	cell-specific
ERAP1	Q9NZ08	Q9NZ08;A0A0A7E7X3;A0A024RAR8;A0A0A7E7W5;A0A0A7E7S5;A0A0A7E6P9;A8K6H1;A0A0A7E6K0;A0A0A7E6J5;A0A0A7E6D4;A0A0A7E6D8;A0A0A7E6P0;A0A0A7E6I2;A0A0A7E6P4;A0A0A7E7T3;A0A0A7E7W9;A0A075BSP6	Endoplasmic reticulum aminopeptidase 1	cell-specific
ERC1	X6RM00	X6RM00;G8JLD3;X6RLX0;Q8IUD2;B4DG07;K7EPP6;A0A0U1RQM4	ELKS/Rab6-interacting/CAST family member 1	cell-specific
ERCC2	K7EKF3	K7EKF3;E7EVE9;A8MX75;P18074	TFIIH basal transcription factor complex helicase XPD subunit	cell-specific
ERCC4	B4DXD8	B4DXD8;A0A1W1GST9;A0A1W1GSK9;Q92889	DNA repair endonuclease XPF	cell-specific
ERGIC1	B4E0N6	B4E0N6;Q969X5	Endoplasmic reticulum-Golgi intermediate compartment protein 1	cell-specific
ERGIC2	H0YI58	H0YI58;H0YI50;A0A024RB08;A0A087WU02;Q9HC06;Q96RQ1;H0YHJ8;Q86TD3	Endoplasmic reticulum-Golgi intermediate compartment protein 2	cell-specific
ERLEC1	V9HWD3	V9HWD3;Q96DZ1	Endoplasmic reticulum lectin 1	cell-specific
ERLIN2	E5RHW4	E5RHW4;O94905	Erlin-2	cell-specific
ERO1L	Q96HE7	Q96HE7;G3V3E6	ERO1-like protein alpha	cell-specific
ERP29	V9HW71	V9HW71;P30040;F8VY02	Endoplasmic reticulum resident protein 29	cell-specific
ESD	A0A140VJJ2	A0A140VJJ2;P10768;H7BZT7;X6RA14	S-formylglutathione hydrolase	cell-specific
ESYT1	B3KMV5	B3KMV5;A0A024RB17;A0A024RB16;Q9BSJ8;B3KY56	Extended synaptotagmin-1	cell-specific
ESYT2	H7BXI1	H7BXI1;A0A087WXU3;A0FGR8	Extended synaptotagmin-2	cell-specific
ETFDH	B4DEQ0	B4DEQ0;Q547S8;A7UNU5;Q16134;D6RAD5	Electron transfer flavoprotein-ubiquinone oxidoreductase, mitochondrial	cell-specific
EWSR1	B0QYK0	B0QYK0;Q01844;A0A0D9SFL3;C9JGE3;H7BY36	RNA-binding protein EWS	cell-specific
EXOC1	A0A024RDA1	A0A024RDA1;A0A024RDA9;Q9NV70	Exocyst complex component 1	cell-specific
EXOC2	A0A024QZT2	A0A024QZT2;B3KPN7;Q96KP1	Exocyst complex component 2	cell-specific
EXOC4	B7Z321	B7Z321;Q6NX51;Q96A65;B7Z4J9;Q8TAR2;B7Z689;B3KTF7;B7Z502	Exocyst complex component 4	cell-specific
EXOC7	Q63HP7	Q63HP7;Q5G0E1;A0A0A0MRE1;B4DJ07;A0A0A0MSB8;Q9UPT5	Exocyst complex component 7	cell-specific
EXOSC1	R4GNH9	R4GNH9;R4GMQ7;B1AMU7;B1AMU3;B1AMU4;Q9Y3B2	Exosome complex component CSL4	cell-specific
EXOSC10	B4DFE4	B4DFE4;B4DKG8;Q01780;Q59G73;K7EJ37	Exosome component 10	cell-specific
EXOSC2	A3KFL2	A3KFL2;Q13868;A2VCR1;B4E001;B3KQW2;A3KFL1;A3KFL5	Exosome complex component RRP4	cell-specific
EXOSC3	Q9NQT5	Q9NQT5	Exosome complex component RRP40	cell-specific
EXOSC4	E9PI41	E9PI41;Q9NPD3	Exosome complex component RRP41	cell-specific
EXOSC5	M0R050	M0R050;Q9NQT4;B2RC50	Exosome complex component RRP46	cell-specific
EXOSC6	Q5RKV6	Q5RKV6	Exosome complex component MTR3	cell-specific
EXOSC7	B2RDZ9	B2RDZ9;A0A024R2P7;Q15024	Exosome complex component RRP42	cell-specific
EXOSC8	Q96B26	Q96B26;Q5JXM0	Exosome complex component RRP43	cell-specific
EXOSC9	D6RA17	D6RA17;B4DXG8;D6RIY6;A5PLM5;Q06265;D6RAP4;D6R905	Exosome complex component RRP45	cell-specific
F8A1	P23610	P23610	Factor VIII intron 22 protein	cell-specific
FAF2	Q96CS3	Q96CS3	FAS-associated factor 2	cell-specific
FAH	P16930	P16930;H0YLC7;B7Z4W2	Fumarylacetoacetase	cell-specific
FAHD1	Q6P587	Q6P587	Acylpyruvase FAHD1, mitochondrial	cell-specific
FAHD2A	A0A024RE27	A0A024RE27;Q96GK7;Q6P2I3;C9JGM0;D3DXG4;D3DXG5	Fumarylacetoacetate hydrolase domain-containing protein 2A;Fumarylacetoacetate hydrolase domain-containing protein 2B	cell-specific
FAM114A2	A0A140VKG4	A0A140VKG4;Q9NRY5;B3KTE4;E7ESJ7;B4DQT0;B4E1J2	Protein FAM114A2	cell-specific
FAM120A	Q9NZB2	Q9NZB2	Constitutive coactivator of PPAR-gamma-like protein 1	cell-specific
FAM160B1	Q5W0V4	Q5W0V4;Q5W0V3	Protein FAM160B1	cell-specific
FAM171A1	B3KMX9	B3KMX9;Q5VUB5	Protein FAM171A1	cell-specific
FAM186A	F5GYN0	F5GYN0;A6NE01	Protein FAM186A	cell-specific
FAM192A	H3BQQ6	H3BQQ6;H3BTI2;H3BTP8;H3BSY6;H3BP64;H3BUL4;H3BMX9;H3BU93;Q2VIL1;A0A024R6T8;Q9GZU8	Protein FAM192A	cell-specific
FAM49B	Q68D08	Q68D08;A0A024R9G4;Q9NUQ9;E5RI16;A0A1W2PRQ0	Protein FAM49B	cell-specific
FAM91A1	E7ER68	E7ER68;B4DUD8;Q658Y4	Protein FAM91A1	cell-specific
FAM96A	H0YKV4	H0YKV4;Q9H5X1	MIP18 family protein FAM96A	cell-specific
FAM96B	Q9Y3D0	Q9Y3D0;H3BNV7	Mitotic spindle-associated MMXD complex subunit MIP18	cell-specific
FANCI	B7ZMF2	B7ZMF2;Q9NVI1;F8W7R3;B3KNW8	Fanconi anemia group I protein	cell-specific
FBXO22	Q53EY9	Q53EY9;Q8NEZ5;H3BRE0;H3BVA4;H3BUC1;H3BTH6;B4DFX7	F-box only protein 22	cell-specific
FBXO3	E9PJM3	E9PJM3;Q59GS0;Q9UK99;E9PL46;Q49AF1;B7Z6P8;B4E3U2;Q9UKC5;G3V1E0	F-box only protein 3	cell-specific
FDFT1	E9PNM1	E9PNM1;Q6IAX1;B4DND3;A0A1W2PQ47;P37268;B7Z9R8;B4DTK0	Squalene synthase	cell-specific
FGFR1OP	A0A087WV25	A0A087WV25;B4DH64;O95684	FGFR1 oncogene partner	cell-specific
FH	A0A0S2Z4C3	A0A0S2Z4C3;P07954	Fumarate hydratase, mitochondrial	cell-specific
FHOD1	B4DVN5	B4DVN5;A0A068F7M9;Q9Y613	FH1/FH2 domain-containing protein 1	cell-specific
FIP1L1	Q6UN15	Q6UN15	Pre-mRNA 3-end-processing factor FIP1	cell-specific
FKBP11	Q9NYL4	Q9NYL4;F8VU90;Q86SR8	Peptidyl-prolyl cis-trans isomerase FKBP11;Peptidyl-prolyl cis-trans isomerase	cell-specific
FKBP2	P26885	P26885;Q53XJ5	Peptidyl-prolyl cis-trans isomerase FKBP2;Peptidyl-prolyl cis-trans isomerase	cell-specific
FKBP3	Q53GD8	Q53GD8;Q00688	Peptidyl-prolyl cis-trans isomerase;Peptidyl-prolyl cis-trans isomerase FKBP3	cell-specific
FKBP5	Q53GX4	Q53GX4;Q2TA84;Q13451;B7Z7Z8;B7Z8G2	Peptidyl-prolyl cis-trans isomerase FKBP5;Peptidyl-prolyl cis-trans isomerase FKBP5, N-terminally processed	cell-specific
FLAD1	Q5T196	Q5T196;Q8NFF5;B3KQW9	FAD synthase;Molybdenum cofactor biosynthesis protein-like region;FAD synthase region	cell-specific
FMR1	A0A087WWR6	A0A087WWR6;A0A0K0MJ24;Q8IXW7;R9WPL0;A0A087WXI3;Q59GC1;R9WNI0;W5ZQ92;R9WQY1;A8MQB8;G3V0J0;X5D907;X5DQX7;Q06787	Fragile X mental retardation protein 1	cell-specific
FN3KRP	B4DXG0	B4DXG0;B4DE94;B2RD19;A0A140VK84;Q9HA64;I3L378;I3L2G3;I3L139;Q6FIG5	Ketosamine-3-kinase	cell-specific
FRG1	E9PRR7	E9PRR7;Q14331	Protein FRG1	cell-specific
FTO	A0A1B0GUC3	A0A1B0GUC3;A0A1B0GV98;A0A1B0GTC5;A0A1B0GU26;B3KU60;A0A1B0GTC3;A0A1B0GVH5;Q9C0B1;A0A1B0GTY1;B4DHN4;A0A1B0GTI3	Alpha-ketoglutarate-dependent dioxygenase FTO	cell-specific
FTSJ3	B4DKU3	B4DKU3;Q8IY81	pre-rRNA processing protein FTSJ3	cell-specific
FUBP1	B4E0X8	B4E0X8;A0A1Z1G4M2;B4DT31;Q96AE4;E9PEB5;B4DWL1;Q59FU3	Far upstream element-binding protein 1	cell-specific
FUBP3	A0A024R8A7	A0A024R8A7;Q96I24	Far upstream element-binding protein 3	cell-specific
FUS	Q59H57	Q59H57;B4DR70;A8K4H1;Q8TBR3;Q6IBQ5;Q13344;P35637;H3BPE7;Q70T18	RNA-binding protein FUS	cell-specific
FXR1	A0A0F7L0Q8	A0A0F7L0Q8;A0A0F7KYT8;B4DXZ6;A0A0F7L1S3;P51114;C9JAJ4;E9PFF5;B4DM21	Fragile X mental retardation syndrome-related protein 1	cell-specific
FXR2	P51116	P51116	Fragile X mental retardation syndrome-related protein 2	cell-specific
G3BP2	A8K6V7	A8K6V7;A0A024RDB2;A0A024RDE5;Q9UN86;D6RAC7;D6RB17	Ras GTPase-activating protein-binding protein 2	cell-specific
GAA	A0A024R8Q1	A0A024R8Q1;P10253	Lysosomal alpha-glucosidase;76 kDa lysosomal alpha-glucosidase;70 kDa lysosomal alpha-glucosidase	cell-specific
GABPA	Q8IYS3	Q8IYS3;Q53FW7;B2R8X4;A8IE48;Q06546	GA-binding protein alpha chain	cell-specific
GADD45GIP1	Q8TAE8	Q8TAE8;Q7LAX7	Growth arrest and DNA damage-inducible proteins-interacting protein 1	cell-specific
GALK1	V9HWE7	V9HWE7;P51570;Q6ZP37;Q71UH7	Galactokinase	cell-specific
GALNT2	G3V1S6	G3V1S6;A0A1L7NY50;A0A1L7NY41;Q10471;B7Z6K2	Polypeptide N-acetylgalactosaminyltransferase;Polypeptide N-acetylgalactosaminyltransferase 2;Polypeptide N-acetylgalactosaminyltransferase 2 soluble form	cell-specific
GALNTL6	E5D8G0	E5D8G0;Q49A17;I6L9C1;B4DI84;A0A087X115	Polypeptide N-acetylgalactosaminyltransferase;Polypeptide N-acetylgalactosaminyltransferase-like 6	cell-specific
GATAD2A	A0A024R7K7	A0A024R7K7;A0A024R7M6;Q86YP4;V9GYX5;C9JVY3;V9GY85;H7C3H1;C9JMI3;C9JGN4;C9JHD7;C9JJK9	Transcriptional repressor p66-alpha	cell-specific
GATAD2B	A0A0U1RRM1	A0A0U1RRM1;B3KSZ4;Q8WXI9;A0A0U1RR30	Transcriptional repressor p66-beta	cell-specific
GATM	A0A140VK19	A0A140VK19;A0A024R5Q4;P50440	Glycine amidinotransferase, mitochondrial	cell-specific
GBA	A0A0G2JNZ5	A0A0G2JNZ5;B7Z7G9;B7Z6E6;D3DV87;B2R6A7;A0A223PQI4;A0A0G2JLB3;A0A068F658;B7Z6S9;P04062;A0A0G2JNZ0;A0A068F4C8;B7Z731;A0A068FB60;A0A068F579	Glucosylceramidase	cell-specific
GBE1	Q59ET0	Q59ET0;Q04446;E9PGM4;B4DUF1;B4DNJ3	1,4-alpha-glucan-branching enzyme	cell-specific
GBF1	Q92538	Q92538;Q504U7;Q05BW6	Golgi-specific brefeldin A-resistance guanine nucleotide exchange factor 1	cell-specific
GCDH	Q92947	Q92947;A0A2H4G245;A0A2H4G235;A0A2H4G1S8;A0A2H4FX55;A0A2H4FWZ7;A0A024R7F9;A0A1L3A5T2;B4DK85;A0A2H4FX52;B4DUY0;K7EKH1;A0A1D6XXQ4;K7ERX1;A0A2H4G0V0;A0A2H4FX57;A0A2H4FX81;A0A1L3A5U7;A0A2H4FX70;K7ES74	Glutaryl-CoA dehydrogenase, mitochondrial	cell-specific
GCLM	P48507	P48507;D3DT44	Glutamate--cysteine ligase regulatory subunit	cell-specific
GCSH	A0A1W2PQV2	A0A1W2PQV2;H3BUH9;Q6QN92;Q6IAT2;Q53XL7;P23434	Glycine cleavage system H protein, mitochondrial	cell-specific
GEMIN5	Q8TEQ6	Q8TEQ6;B7ZLC9;Q58EZ8	Gem-associated protein 5	cell-specific
GFM1	D3DNL3	D3DNL3;F8WAU4;C9IZ01;E5KND7;E5KND5;Q96RP9;Q9H9M0	Elongation factor G, mitochondrial	cell-specific
GGA1	Q9UJY5	Q9UJY5;B0QYS5;B0QYR6	ADP-ribosylation factor-binding protein GGA1	cell-specific
GGA2	Q9UJY4	Q9UJY4	ADP-ribosylation factor-binding protein GGA2	cell-specific
GGCT	H7BZK5	H7BZK5;B8ZZK2;A0A090N7V5;O75223;M0QZK8	Gamma-glutamylcyclotransferase	cell-specific
GGH	Q92820	Q92820;A8K335	Gamma-glutamyl hydrolase	cell-specific
GID8	Q9NWU2	Q9NWU2	Glucose-induced degradation protein 8 homolog	cell-specific
GIGYF2	C9JHW1	C9JHW1;B4DRT8;E7ESB6;B4DZM1;A0A024R4A5;I1E4Y6;Q6Y7W6	PERQ amino acid-rich with GYF domain-containing protein 2	cell-specific
GINS1	B4DGH0	B4DGH0;Q14691	DNA replication complex GINS protein PSF1	cell-specific
GINS2	Q53G08	Q53G08;Q9Y248	DNA replication complex GINS protein PSF2	cell-specific
GLA	V9GYN5	V9GYN5;Q53Y83;Q53HF3;P06280	Alpha-galactosidase A	cell-specific
GLB1	E7EQ29	E7EQ29;B7Z5H9;Q53H18;Q53G40;B7Z6Q5;P16278	Beta-galactosidase	cell-specific
GLDC	P23378	P23378;A0A1J0GNC2	Glycine dehydrogenase (decarboxylating), mitochondrial	cell-specific
GLOD4	I3L3Q4	I3L3Q4;B3KV49;B4DX01;B7Z403;A8K8F0;F6TLX2;Q9Y3E8;Q9HC38	Glyoxalase domain-containing protein 4	cell-specific
GLRX3	A0A140VJK1	A0A140VJK1;O76003	Glutaredoxin-3	cell-specific
GLRX5	Q86SX6	Q86SX6	Glutaredoxin-related protein 5, mitochondrial	cell-specific
GLS	A8K132	A8K132;O94925;Q53TX0	Glutaminase kidney isoform, mitochondrial	cell-specific
GLUD1	B4DMF5	B4DMF5;Q53GW3;E9KL48;P00367;B4DMG8;B4E0N9;B3KT18;Q14400;Q59FQ4	Glutamate dehydrogenase;Glutamate dehydrogenase 1, mitochondrial	cell-specific
GLYR1	K7EMM8	K7EMM8;D3DUE6;Q49A26;D3DUE7	Putative oxidoreductase GLYR1	cell-specific
GMDS	B2R9X3	B2R9X3;O60547	GDP-mannose 4,6 dehydratase	cell-specific
GMFB	G3V4P8	G3V4P8;P60983	Glia maturation factor beta	cell-specific
GMFG	M0R0C1	M0R0C1;Q8TDZ6;O60234;M0QYG8;M0R1D2;M0QYJ8	Glia maturation factor gamma	cell-specific
GMPPB	A0A024R329	A0A024R329;A0A024R2X1;Q9Y5P6	Mannose-1-phosphate guanyltransferase beta	cell-specific
GMPS	A0A140VJK6	A0A140VJK6;P49915;B4DUT7;Q53F90	GMP synthase [glutamine-hydrolyzing]	cell-specific
GNL1	A8MPZ0	A8MPZ0;Q86Z07;B4DWZ0;A0A140T8Y2;Q96QB8;B7ZAS6;B4DNS8;Q6P458;Q0EFC6;B4DYK6;A0A1U9X7R2;A0A024RCR2;P36915	Guanine nucleotide-binding protein-like 1	cell-specific
GNL2	Q5T0F3	Q5T0F3;Q13823;H0YG10	Nucleolar GTP-binding protein 2	cell-specific
GNL3	A0A024R2Z6	A0A024R2Z6;Q9BVP2	Guanine nucleotide-binding protein-like 3	cell-specific
GNPAT	Q53H08	Q53H08;B2RAG5;Q59EC9;O15228;Q5TBH8;Q53FI2;B3KN78	Dihydroxyacetone phosphate acyltransferase	cell-specific
GNPDA1	D6RAY7	D6RAY7;D6R9P4;A8K3S1;P46926;D6RB13;B3KMV2;D6RFF8	Glucosamine-6-phosphate isomerase;Glucosamine-6-phosphate isomerase 1	cell-specific
GNPDA2	Q8TDQ7	Q8TDQ7;A0A024R9X5	Glucosamine-6-phosphate isomerase 2;Glucosamine-6-phosphate isomerase	cell-specific
GNS	B4DTT0	B4DTT0;Q7Z3X3;H7C3P4;A8K6V6;A0A024RBC5;F6S8M0;B4E284;P15586;F5H4C6;H0YFA9	N-acetylglucosamine-6-sulfatase	cell-specific
GOLGA2	Q08379	Q08379;A0A1W2PQY5	Golgin subfamily A member 2	cell-specific
GOLGA3	Q08378	Q08378	Golgin subfamily A member 3	cell-specific
GOLGB1	Q14789	Q14789;E7EU81	Golgin subfamily B member 1	cell-specific
GOLPH3	B3KQ71	B3KQ71;B4DWL6;Q9H4A6;B3KS18;B4DDX1	Golgi phosphoprotein 3	cell-specific
GOLPH3L	Q9H4A5	Q9H4A5;Q5T5I6	Golgi phosphoprotein 3-like	cell-specific
GORASP2	B4DEI4	B4DEI4;B4DNR1;Q9H8Y8;B4DQF1	Golgi reassembly-stacking protein 2	cell-specific
GPATCH4	Q5T3I0	Q5T3I0;A0A0A0MRK1;E9PAV9;A8KAG1	G patch domain-containing protein 4	cell-specific
GPHN	F5H039	F5H039;B7Z2B5;Q9NQX3;B2RDJ7;B7Z374;H0YJ30;B7Z4J7	Gephyrin;Molybdopterin adenylyltransferase;Molybdopterin molybdenumtransferase	cell-specific
GPKOW	Q92917	Q92917	G patch domain and KOW motifs-containing protein	cell-specific
GRB2	Q6ICN0	Q6ICN0;B3KR50;B0LPF3;P62993;J3KT38	Growth factor receptor-bound protein 2	cell-specific
GRHPR	Q9UBQ7	Q9UBQ7;Q5M7Z5;U3KQ56	Glyoxylate reductase/hydroxypyruvate reductase	cell-specific
GRIPAP1	A0A087WT45	A0A087WT45;A8K7Z3;Q4V328;A0A087WXA6;A0A075B793	GRIP1-associated protein 1	cell-specific
GRN	K7EKL3	K7EKL3;B4DJI2;P28799	Granulins;Acrogranin;Paragranulin;Granulin-1;Granulin-2;Granulin-3;Granulin-4;Granulin-5;Granulin-6;Granulin-7	cell-specific
GRPEL1	Q9HAV7	Q9HAV7;B4DWV5	GrpE protein homolog 1, mitochondrial;GrpE protein homolog	cell-specific
GRSF1	F5H5I6	F5H5I6;B3KW50;Q12849;A0A024RD99;B7Z2D8;B7Z5F9;B3KP14;H0Y8R1;B7Z3R7;H0YAK1	G-rich sequence factor 1	cell-specific
GRWD1	Q8NCK5	Q8NCK5;Q9BQ67;Q8TCJ8;B2RDP6;M0QX71	Glutamate-rich WD repeat-containing protein 1	cell-specific
GSK3B	Q6FI27	Q6FI27;B5BUC0;P49841	Glycogen synthase kinase-3 beta	cell-specific
GSPT2	Q8IYD1	Q8IYD1;B4DQM6	Eukaryotic peptide chain release factor GTP-binding subunit ERF3B	cell-specific
GSR	V9HW90	V9HW90;P00390	Glutathione reductase, mitochondrial	cell-specific
GSTK1	Q2NLC8	Q2NLC8;Q6FII1;Q9Y2Q3;E9PFN5	Glutathione S-transferase kappa 1	cell-specific
GTF2E2	P29084	P29084	Transcription initiation factor IIE subunit beta	cell-specific
GTF2F1	B4DXY2	B4DXY2;M0QXD6;Q6IBK5;P35269;M0R0Z3;M0R0R9	General transcription factor IIF subunit 1	cell-specific
GTF2H3	F5H6X0	F5H6X0;F5GXG6;F5GX35;F5H4K7;F5GWD3;Q13889	General transcription factor IIH subunit 3	cell-specific
GTF2I	B4DRA9	B4DRA9;X5D2J9;Q499G6;X5D939;X5DNP5;B4DH52;X5DR09;P78347;A0A1W6S962;A8K9W7	General transcription factor II-I	cell-specific
GTF3C1	Q6AHZ7	Q6AHZ7;Q6AWA4;Q12789	General transcription factor 3C polypeptide 1	cell-specific
GTF3C3	Q9Y5Q9	Q9Y5Q9	General transcription factor 3C polypeptide 3	cell-specific
GTF3C4	Q05CN7	Q05CN7;Q9UKN8	General transcription factor 3C polypeptide 4	cell-specific
GTF3C5	Q5T7U0	Q5T7U0;Q5T7U4;B7Z1V3;Q5T7U1;Q9Y5Q8	General transcription factor 3C polypeptide 5	cell-specific
GTPBP1	O00178	O00178;A0A024R1S5;B2RDW9	GTP-binding protein 1	cell-specific
GTPBP4	Q8N4P8	Q8N4P8;D2CFK9;Q9BZE4;Q53GS0;B4DHR2;O60747	Nucleolar GTP-binding protein 1	cell-specific
GTSF1	G3V1V4	G3V1V4;A0A024RB57;Q8WW33	Gametocyte-specific factor 1	cell-specific
GUK1	Q658U3	Q658U3;Q6IBG8;B1ANH5;Q16774;Q96IN2;B1ANH0;B1ANG9;B1ANH6;B1ANH2;A0A024R3U5;B1ANH3	Guanylate kinase	cell-specific
HADH	B2RB06	B2RB06;A0A140VK76;A0A0A0MSE2;E9PF18;Q16836;A0A1W2PNM1;B3KTT6;A0A0D9SFP2;A0A1W2PQV5;A0A1W2PQ78	Hydroxyacyl-coenzyme A dehydrogenase, mitochondrial	cell-specific
HADHA	E9KL44	E9KL44;P40939;B4DRH6;B4DDZ5	Trifunctional enzyme subunit alpha, mitochondrial;Long-chain enoyl-CoA hydratase;Long chain 3-hydroxyacyl-CoA dehydrogenase	cell-specific
HADHB	F5GZQ3	F5GZQ3;B4DDC9;B4DY96;P55084;B5MD38;D6W539	Trifunctional enzyme subunit beta, mitochondrial;3-ketoacyl-CoA thiolase	cell-specific
HAGH	H3BPQ4	H3BPQ4;B4DT01;Q16775;H3BPK3;H3BQW8	Hydroxyacylglutathione hydrolase, mitochondrial	cell-specific
HAT1	O14929	O14929	Histone acetyltransferase type B catalytic subunit	cell-specific
HBS1L	B7Z524	B7Z524;H0YDX7;J3QT46;D9YZV0;B3KNB9;A8K9E1;Q9Y450;B7Z1K2;H0YES5	HBS1-like protein	cell-specific
HCFC1	A0A223PQH6	A0A223PQH6;A6NEM2;P51610	Host cell factor 1;HCF N-terminal chain 1;HCF N-terminal chain 2;HCF N-terminal chain 3;HCF N-terminal chain 4;HCF N-terminal chain 5;HCF N-terminal chain 6;HCF C-terminal chain 1;HCF C-terminal chain 2;HCF C-terminal chain 3;HCF C-terminal chain 4;HCF C-terminal chain 5;HCF C-terminal chain 6	cell-specific
HDAC1	Q6IT96	Q6IT96;B5BU61;Q13547;B7Z3S4;B4DSK9;Q5HYD4;B4DRG0	Histone deacetylase;Histone deacetylase 1	cell-specific
HDAC2	B3KUJ5	B3KUJ5;Q92769	Histone deacetylase;Histone deacetylase 2	cell-specific
HDDC2	H0UI53	H0UI53;H0UI52;A0A140VJK7;Q7Z4H3	HD domain-containing protein 2	cell-specific
HDGFRP2	A0A087WX58	A0A087WX58;K7EPS6;Q7Z4V5	Hepatoma-derived growth factor-related protein 2	cell-specific
HDLBP	Q00341	Q00341;A0A024R4E5;B2R5V9;H0Y394;B4DKR8	Vigilin	cell-specific
HEATR1	Q5T3Q7	Q5T3Q7;B2RWN5;Q9H583;A0A024R3R7;B3KWS1;A2VDI1;B4E263;B7ZAU8	HEAT repeat-containing protein 1;HEAT repeat-containing protein 1, N-terminally processed	cell-specific
HEATR3	Q7Z4Q2	Q7Z4Q2	HEAT repeat-containing protein 3	cell-specific
HEBP1	A0A024RAS8	A0A024RAS8;Q9NRV9;H0YG71;F5GWX2	Heme-binding protein 1	cell-specific
HEBP2	Q05DB4	Q05DB4;Q9Y5Z4	Heme-binding protein 2	cell-specific
HEXA	Q9BVJ8	Q9BVJ8;B4DVA7;H3BS10;A0A0S2Z3W3;H3BP20;P06865;B4DVL8	Beta-hexosaminidase;Beta-hexosaminidase subunit alpha	cell-specific
HEXB	A0A024RAJ6	A0A024RAJ6;P07686;Q5URX0;H0Y9B6	Beta-hexosaminidase;Beta-hexosaminidase subunit beta;Beta-hexosaminidase subunit beta chain B;Beta-hexosaminidase subunit beta chain A	cell-specific
HEXIM1	B3KN49	B3KN49;O94992	Protein HEXIM1	cell-specific
HGH1	Q9BTY7	Q9BTY7	Protein HGH1 homolog	cell-specific
HGS	B4E1E2	B4E1E2;A0A0S2Z4Q4;A0A0S2Z4R4;O14964	Hepatocyte growth factor-regulated tyrosine kinase substrate	cell-specific
HIBADH	A0A024RA75	A0A024RA75;P31937	3-hydroxyisobutyrate dehydrogenase;3-hydroxyisobutyrate dehydrogenase, mitochondrial	cell-specific
HIBCH	H7C400	H7C400;B8ZZZ0;A0A140VJL0;Q6NVY1	3-hydroxyisobutyryl-CoA hydrolase, mitochondrial	cell-specific
HIF1AN	E9PNR8	E9PNR8;Q9NWT6	Hypoxia-inducible factor 1-alpha inhibitor	cell-specific
HINT1	P49773	P49773	Histidine triad nucleotide-binding protein 1	cell-specific
HINT2	Q8WYJ5	Q8WYJ5;Q53HJ8;Q9BX68	Histidine triad nucleotide-binding protein 2, mitochondrial	cell-specific
HIRIP3	B3KQL0	B3KQL0;Q9BW71;B2R6A9	HIRA-interacting protein 3	cell-specific
HK2	Q68E10	Q68E10;E9PB90;A8K2U2;P52789;Q53QX9	Hexokinase;Hexokinase-2	cell-specific
HM13	A0A0S2Z6F0	A0A0S2Z6F0;A0A0S2Z5V7;Q8TCT9;A0A075B6F6	Minor histocompatibility antigen H13	cell-specific
HMBS	F5H345	F5H345;P08397;Q68Y91;F5GY90;F5H226	Porphobilinogen deaminase	cell-specific
HMCES	D6RAZ3	D6RAZ3;Q96FZ2;D6R9T3;E7EMP6;B4DMK2	Embryonic stem cell-specific 5-hydroxymethylcytosine-binding protein	cell-specific
HMGB1	Q5T7C4	Q5T7C4;B7Z965;Q59GW1;A0A024RDR0;P09429;A0A286R9D9;B3KQ05;Q75MM1	High mobility group protein B1	cell-specific
HMGB2	P26583	P26583;Q5U071;D6R9A6	High mobility group protein B2	cell-specific
HMGB3	E9PES6	E9PES6;E7ES08;E7EQU1;O15347;Q7Z684	High mobility group protein B3	cell-specific
HMGCL	B1AK13	B1AK13;P35914	Hydroxymethylglutaryl-CoA lyase, mitochondrial	cell-specific
HMGCS1	Q8N995	Q8N995;A0A024R059;Q01581;D6RIW1	Hydroxymethylglutaryl-CoA synthase, cytoplasmic	cell-specific
HMGN1	A6NL93	A6NL93;Q6NSG7;Q3B790;A6NEL0;P05114;A0A024R2A3	Non-histone chromosomal protein HMG-14	cell-specific
HMGN5	Q5JSL0	Q5JSL0;Q5JSK6;Q5JSK9;B2RE40;P82970	High mobility group nucleosome-binding domain-containing protein 5	cell-specific
HMHA1	B7Z910	B7Z910;Q8IYN3;K7ES98;K7EM85;Q92619;K7EQA4;K7ES92;B3KVA9;B4E3K8;B3KXW7;F5H1R4	Minor histocompatibility protein HA-1;Minor histocompatibility antigen HA-1	cell-specific
HN1L	H3BMT0	H3BMT0;H3BTV5;H3BU16;A6NGP5;H3BMV3;B4DL85;Q9H910	Hematological and neurological expressed 1-like protein	cell-specific
HNRNPA0	Q13151	Q13151	Heterogeneous nuclear ribonucleoprotein A0	cell-specific
HNRNPA3	B4DDB6	B4DDB6;P51991;B4E3E6	Heterogeneous nuclear ribonucleoprotein A3	cell-specific
HNRNPDL	B4DTA2	B4DTA2;A0A087WUK2;A0A024RDF6;O14979	Heterogeneous nuclear ribonucleoprotein D-like	cell-specific
HNRNPF	A0A024R7T3	A0A024R7T3;P52597;B4DKS8	Heterogeneous nuclear ribonucleoprotein F;Heterogeneous nuclear ribonucleoprotein F, N-terminally processed	cell-specific
HNRNPH2	P55795	P55795;B4DFK9;B4DP00	Heterogeneous nuclear ribonucleoprotein H2	cell-specific
HNRNPLL	C9IYN3	C9IYN3;D6W592;A0A0S2Z6K1;A0A0S2Z5U3;Q8WVV9;B7WPG3;A8K894	Heterogeneous nuclear ribonucleoprotein L-like	cell-specific
HNRNPUL2	H3BQZ7	H3BQZ7;Q1KMD3	Heterogeneous nuclear ribonucleoprotein U-like protein 2	cell-specific
HPDL	Q96IR7	Q96IR7	4-hydroxyphenylpyruvate dioxygenase-like protein	cell-specific
HPS6	Q86YV9	Q86YV9	Hermansky-Pudlak syndrome 6 protein	cell-specific
HSBP1	O75506	O75506	Heat shock factor-binding protein 1	cell-specific
HSD17B10	A0A0S2Z410	A0A0S2Z410;Q99714;Q5H928;A0A0S2Z434	3-hydroxyacyl-CoA dehydrogenase type-2	cell-specific
HSD17B4	B2R659	B2R659;A0A0S2Z4J1;P51659;E7EWE5;B4DSD0;E7ER27;B4DDM5;G5E9S2;B3KSP2;E7ET17;B4DI68;Q59H27	Peroxisomal multifunctional enzyme type 2;(3R)-hydroxyacyl-CoA dehydrogenase;Enoyl-CoA hydratase 2	cell-specific
HSD17B8	A0A1U9X7U3	A0A1U9X7U3;A0A1U9X7U8;Q92506	Estradiol 17-beta-dehydrogenase 8	cell-specific
HSDL2	Q6YN16	Q6YN16;B4E136;B2R923;A0A024R159	Hydroxysteroid dehydrogenase-like protein 2	cell-specific
HSF1	B3KNQ9	B3KNQ9;B3KWP0;B4DTG4;E9PMQ6;Q00613	Heat shock factor protein 1	cell-specific
HSPA14	Q0VDF9	Q0VDF9	Heat shock 70 kDa protein 14	cell-specific
HSPA1A	P0DMV8	P0DMV8;P0DMV9;Q59EJ3;A0A0G2JIW1;A0A1U9X7W4;A8K5I0;B4DWK5;B4DNT8;B4DI39;B4DFN9;B4E1S9;B4E388;B4DVU9;B3KTT5;V9GZ37	Heat shock 70 kDa protein 1A;Heat shock 70 kDa protein 1B	cell-specific
HSPA4L	Q53ZP9	Q53ZP9;A0A140VKE7;O95757;E9PDE8;B4DXT2;B4DZR0;B3KNM0;D6RJ96	Heat shock 70 kDa protein 4L	cell-specific
HTATIP2	E9PI87	E9PI87;Q9BUP3	Oxidoreductase HTATIP2	cell-specific
HTATSF1	B4DRS4	B4DRS4;O43719	HIV Tat-specific factor 1	cell-specific
HTRA2	A0A0C4DG44	A0A0C4DG44;A8K7G2;O43464	Serine protease HTRA2, mitochondrial	cell-specific
HUWE1	A0A024R9Y3	A0A024R9Y3;A0A024R9U8;A0A024R9W5;Q7Z6Z7;Q5H924	E3 ubiquitin-protein ligase HUWE1	cell-specific
IARS2	A8K5W7	A8K5W7;Q9NSE4	Isoleucine--tRNA ligase, mitochondrial	cell-specific
IBA57	Q5T440	Q5T440	Putative transferase CAF17, mitochondrial	cell-specific
ICT1	Q14197	Q14197;J3KS15;J3QRF8	Peptidyl-tRNA hydrolase ICT1, mitochondrial	cell-specific
IDE	P14735	P14735	Insulin-degrading enzyme	cell-specific
IDH1	V9HWJ2	V9HWJ2;V9HW78;B2R5M8;O75874;Q6FIA4;Q0QER2;Q6FI37	Isocitrate dehydrogenase [NADP];Isocitrate dehydrogenase [NADP] cytoplasmic	cell-specific
IDH2	Q53GL5	Q53GL5;P48735;Q13584;B4DSZ6	Isocitrate dehydrogenase [NADP], mitochondrial;Isocitrate dehydrogenase [NADP]	cell-specific
IDH3A	B7Z9J8	B7Z9J8;B4DJB4;H0YL72;B4DSY4;Q53GF8;P50213;H0YM46;H0YNF5;H0YLI6;H0YMU3	Isocitrate dehydrogenase [NAD] subunit, mitochondrial;Isocitrate dehydrogenase [NAD] subunit alpha, mitochondrial	cell-specific
IDH3B	A0A087X2E5	A0A087X2E5;A0A087WZN1;O43837	Isocitrate dehydrogenase [NAD] subunit, mitochondrial;Isocitrate dehydrogenase [NAD] subunit beta, mitochondrial	cell-specific
IDH3G	G5E9Q7	G5E9Q7;D3DWV9;E7EQB8;P51553;H7C1W2;E9PF84;O15384	Isocitrate dehydrogenase [NAD] subunit, mitochondrial;Isocitrate dehydrogenase [NAD] subunit gamma, mitochondrial	cell-specific
IDI1	Q13907	Q13907	Isopentenyl-diphosphate Delta-isomerase 1	cell-specific
IER3IP1	A0A1W2PNR9	A0A1W2PNR9;Q9Y5U9	Immediate early response 3-interacting protein 1	cell-specific
IFI16	D3DUZ3	D3DUZ3;Q16666;H3BM18;X6RHM1	Gamma-interferon-inducible protein 16	cell-specific
IGBP1	P78318	P78318	Immunoglobulin-binding protein 1	cell-specific
IKBKAP	Q8N516	Q8N516;Q4LE38;O95163;B4E3I9;Q68DI5;F5H2T0;B3KXE7	Elongator complex protein 1	cell-specific
IKBKG	A0A087WV30	A0A087WV30;C9J2V2;C9JN51;D3DWY0;A0A087X0G7;A0A087WUW6;A0A087X1B1;Q9Y6K9;C9JH59;D3DWY2	NF-kappa-B essential modulator	cell-specific
IKZF3	Q9UKT9	Q9UKT9	Zinc finger protein Aiolos	cell-specific
ILF3	Q12906	Q12906;F4ZW66;A0A024R7C7;A8K590;F4ZW64;F4ZW65;Q59GP7	Interleukin enhancer-binding factor 3	cell-specific
ILKAP	Q9H0C8	Q9H0C8;H7C2I8;F8SNU7	Integrin-linked kinase-associated serine/threonine phosphatase 2C	cell-specific
ILVBL	M0R026	M0R026;A1L0T0	Acetolactate synthase-like protein	cell-specific
IMMT	B9A067	B9A067;B4DQY2;Q16891;B4DT20;H7C463;C9J406;B4DS66;B4DKR1	MICOS complex subunit MIC60	cell-specific
IMP3	Q9NV31	Q9NV31	U3 small nucleolar ribonucleoprotein protein IMP3	cell-specific
IMPAD1	Q9NX62	Q9NX62;A0A024R7W0	Inositol monophosphatase 3	cell-specific
IMPDH1	B4DNJ7	B4DNJ7;B3KRZ3;Q6ZNB1;Q5H9Q6;P20839;A0A024R725;C9J381;C9K0R9	Inosine-5-monophosphate dehydrogenase;Inosine-5-monophosphate dehydrogenase 1	cell-specific
INF2	Q27J81	Q27J81;A0A0A0MQU1	Inverted formin-2	cell-specific
INPP4A	Q96PE3	Q96PE3;D3DVH3	Type I inositol 3,4-bisphosphate 4-phosphatase	cell-specific
INPPL1	A0A0A0MTP6	A0A0A0MTP6;O15357	Phosphatidylinositol 3,4,5-trisphosphate 5-phosphatase 2	cell-specific
INTS3	Q68E01	Q68E01	Integrator complex subunit 3	cell-specific
IPO11	Q9UI26	Q9UI26;F8WDV0;B3KN03	Importin-11	cell-specific
IPO4	Q8TEX9	Q8TEX9;Q59FI4;B3KQ33;Q6I9Y8;B3KTB3;B3KT38;D3DS63;B3KPS9;Q59H62;B3KSQ4;B3KPY9;H0YN14;B4DXR7	Importin-4	cell-specific
IPO8	O15397	O15397;Q59F59;H0YH64	Importin-8	cell-specific
IPO9	Q96P70	Q96P70	Importin-9	cell-specific
IRF2BP2	Q7Z5L9	Q7Z5L9	Interferon regulatory factor 2-binding protein 2	cell-specific
IRF2BPL	Q9H1B7	Q9H1B7	Interferon regulatory factor 2-binding protein-like	cell-specific
IRF3	Q14653	Q14653;Q96GL3;A0A024QZE1;M0QZB7;M0QZB8;M0R205;M0R007;E2GIM5;E2GIM9;M0R0R8;M0QYT9;M0R3C2;M0QYX3;M0R3E9;M0QXC8;M0R0X9;E2GIM7	Interferon regulatory factor 3	cell-specific
IRF9	H0YNP4	H0YNP4;H0YMB0;Q00978	Interferon regulatory factor 9	cell-specific
ISCA2	J3QSS7	J3QSS7;Q86U28	Iron-sulfur cluster assembly 2 homolog, mitochondrial	cell-specific
ISOC1	Q96CN7	Q96CN7;Q9Y3B5;D6RGE2	Isochorismatase domain-containing protein 1	cell-specific
ISOC2	K7ENV7	K7ENV7;K7EKW4;Q96AB3	Isochorismatase domain-containing protein 2, mitochondrial	cell-specific
ISY1	Q9ULR0	Q9ULR0;D6RC18;A8MVI5	Pre-mRNA-splicing factor ISY1 homolog	cell-specific
ITCH	Q59ER4	Q59ER4;B4DN85;Q96J02	E3 ubiquitin-protein ligase Itchy homolog	cell-specific
ITPA	A0A0S2Z3W7	A0A0S2Z3W7;Q9BY32;A0A0S2Z423	Inosine triphosphate pyrophosphatase	cell-specific
IVNS1ABP	Q9Y6Y0	Q9Y6Y0;B3KMY8;B3KM71	Influenza virus NS1A-binding protein	cell-specific
JCHAIN	P01591	P01591;D6RD17;D6RHJ6	Immunoglobulin J chain	cell-specific
JMJD6	B2WTI3	B2WTI3;B2WTI4;K7EJU9;A0A0S2PZM4;Q6NYC1	Bifunctional arginine demethylase and lysyl-hydroxylase JMJD6	cell-specific
JSRP1	Q96MG2	Q96MG2	Junctional sarcoplasmic reticulum protein 1	cell-specific
JTB	O76095	O76095	Protein JTB	cell-specific
KAT7	O95251	O95251;B4DG18;E7EUP3;B7Z4D9;B3KVJ2;B4DGH8;B4DJ40	Histone acetyltransferase KAT7;Histone acetyltransferase	cell-specific
KATNAL2	K7EM02	K7EM02;K7EIJ8;Q8IYT4	Katanin p60 ATPase-containing subunit A-like 2	cell-specific
KCNAB2	B0AZM0	B0AZM0;B2R776;A8K1X9;A0A024R4E3;Q13303;Q6FG44;Q6FG22;B2R615;Q5TG80	Voltage-gated potassium channel subunit beta-2	cell-specific
KCTD12	A0A140VJM4	A0A140VJM4;B3KY04;Q96CX2	BTB/POZ domain-containing protein KCTD12	cell-specific
KDM1A	A8K2R3	A8K2R3;O60341	Lysine-specific histone demethylase 1A	cell-specific
KDM2A	I3VM54	I3VM54;I3VM53;Q9Y2K7	Lysine-specific demethylase 2A	cell-specific
KDM3B	H0Y9V5	H0Y9V5;Q7LBC6	Lysine-specific demethylase 3B	cell-specific
KEAP1	A0A024R7C0	A0A024R7C0;Q14145;K7ESE0	Kelch-like ECH-associated protein 1	cell-specific
KHDRBS1	B4E043	B4E043;B4DDX2;B2R7B5;Q07666	KH domain-containing, RNA-binding, signal transduction-associated protein 1	cell-specific
KIAA0020	B2RDG4	B2RDG4;Q15397	Pumilio domain-containing protein KIAA0020	cell-specific
KIAA0101	G9G6D7	G9G6D7;A0A0U1RQC1;H0YMA4;A0A0U1RQM0;Q15004	PCNA-associated factor	cell-specific
KIAA0196	Q53EL1	Q53EL1;Q12768;E7EQI7;B4DLF2	WASH complex subunit strumpellin	cell-specific
KIAA0368	Q5VYK3	Q5VYK3;J3KN16;R4GMY1;B3KXF2	Proteasome-associated protein ECM29 homolog	cell-specific
KIAA1033	F8VYH7	F8VYH7;B7ZKT9;A0A087X256;Q2M389	WASH complex subunit 7	cell-specific
KIAA1429	H0YBN5	H0YBN5;Q69YN4	Protein virilizer homolog	cell-specific
KIF11	P52732	P52732;B2RAM6	Kinesin-like protein KIF11;Kinesin-like protein	cell-specific
KIF21A	A0A1B0GV47	A0A1B0GV47;Q7Z4S6;A0A024R0V9;H0YIM7	Kinesin-like protein KIF21A;Kinesin-like protein	cell-specific
KIF2A	B0AZS5	B0AZS5;B4DM85;O00139	Kinesin-like protein;Kinesin-like protein KIF2A	cell-specific
KLC1	G3V2E7	G3V2E7;Q7RTQ8;F8W6L3;B5BU63;Q7RTQ2;Q7RTQ7;Q7RTQ9;G3V3H3;Q7RTQ1;B4DGB3;Q7RTQ0;Q7RTQ4;G3V5R9;Q7RTP8;B4DS14;Q07866;E7EVH7;G5E9S8;Q7Z5D5	Kinesin light chain 1	cell-specific
KLC2	Q9H0B6	Q9H0B6;A8MZ87	Kinesin light chain 2	cell-specific
KLHDC4	Q9H863	Q9H863;Q8TBB5	Kelch domain-containing protein 4	cell-specific
KPNA1	Q5BKZ2	Q5BKZ2;P52294;B3KXZ2;B3KWR2	Importin subunit alpha;Importin subunit alpha-5;Importin subunit alpha-5, N-terminally processed	cell-specific
KPNA3	A0A024RDV7	A0A024RDV7;O00505;Q53F09	Importin subunit alpha;Importin subunit alpha-4	cell-specific
KPNA4	O00629	O00629	Importin subunit alpha-3	cell-specific
KRI1	A0A024R7C4	A0A024R7C4;B4DUT2;Q8N9T8;H0YFD2;F8WFC1;B7ZLF4;B4DUY9	Protein KRI1 homolog	cell-specific
KRT1	H6VRG0	H6VRG0;H6VRF8;H6VRG1;P04264;H6VRG3;H6VRF9;H6VRG2	Keratin, type II cytoskeletal 1	cell-specific
KRT13	B4DL17	B4DL17;K7ERE3;A8K2H9;A1A4E9;P13646	Keratin, type I cytoskeletal 13	cell-specific
KRT6B	P04259	P04259	Keratin, type II cytoskeletal 6B	cell-specific
KRT7	B3KY79	B3KY79;P08729	Keratin, type II cytoskeletal 7	cell-specific
KRT9	P35527	P35527;K7EQQ3	Keratin, type I cytoskeletal 9	cell-specific
KTI12	B2R9D9	B2R9D9;Q96EK9	Protein KTI12 homolog	cell-specific
KTN1	A0A024R663	A0A024R663;Q86UP2;G3V4Y7	Kinectin	cell-specific
LACTB2	A0A024R811	A0A024R811;Q53H82	Beta-lactamase-like protein 2	cell-specific
LAGE3	Q14657	Q14657	EKC/KEOPS complex subunit LAGE3	cell-specific
LAMP1	B3KRY3	B3KRY3;A0A024RDY3;P11279;Q59FZ0	Lysosome-associated membrane glycoprotein 1	cell-specific
LAMTOR2	Q9Y2Q5	Q9Y2Q5	Ragulator complex protein LAMTOR2	cell-specific
LAMTOR3	Q53FH6	Q53FH6;Q9UHA4	Ragulator complex protein LAMTOR3	cell-specific
LANCL1	Q6FHH6	Q6FHH6;Q53TN2;B2R602;A0A024R3Z5;O43813	LanC-like protein 1	cell-specific
LANCL2	B4DWZ7	B4DWZ7;B3KTN5;Q9NS86	LanC-like protein 2	cell-specific
LARP1	Q6PKG0	Q6PKG0;E5RH50;A0A0B4J210	La-related protein 1	cell-specific
LARP4	Q8TBL5	Q8TBL5;A0A087WTL9;Q6P4E2;Q96J85;Q71RC2	La-related protein 4	cell-specific
LARP4B	Q92615	Q92615;H0Y641;H0Y4V9	La-related protein 4B	cell-specific
LARP7	D6RFF0	D6RFF0;Q4G0J3	La-related protein 7	cell-specific
LAS1L	Q9Y4W2	Q9Y4W2;B7Z381	Ribosomal biogenesis protein LAS1L	cell-specific
LENG9	A0A087WVD1	A0A087WVD1;Q96B70	Leukocyte receptor cluster member 9	cell-specific
LEO1	B4DNM0	B4DNM0;Q8WVC0	RNA polymerase-associated protein LEO1	cell-specific
LIG1	M0R0Q7	M0R0Q7;Q59HG7;P18858;F5GZ28;B4DM52;B4DUE1	DNA ligase;DNA ligase 1	cell-specific
LIG3	P49916	P49916;K7ERZ5;B7Z6I3;K7EQB6	DNA ligase 3;DNA ligase	cell-specific
LIPA	B4DE67	B4DE67;A0A0A0MT32;B3KU19;B3KRG8;A8K2H6;Q6ZUY8;P38571	Lipase;Lysosomal acid lipase/cholesteryl ester hydrolase	cell-specific
LMNB1	P20700	P20700;B4DZT3;E9PBF6;A0A0D9SFE5	Lamin-B1	cell-specific
LMNB2	Q03252	Q03252;A0A0A7M1X5	Lamin-B2	cell-specific
LONP1	K7EJE8	K7EJE8;K7EKE6;B3KU28;Q2VPA0;B3KXS5;E5KMI6;P36776;B4DPX0	Lon protease homolog, mitochondrial;Lon protease homolog	cell-specific
LONP2	E7EN44	E7EN44;Q86WA8;B4DGU5;H3BUW8	Lon protease homolog 2, peroxisomal	cell-specific
LPCAT1	D3DTC2	D3DTC2;A0A0G2JQ62;Q8NF37	Lysophosphatidylcholine acyltransferase 1	cell-specific
LPIN1	Q68CS2	Q68CS2;Q14693;A0A0A0MS66	Phosphatidate phosphatase LPIN1	cell-specific
LRPAP1	B2R6S9	B2R6S9;P30533	Alpha-2-macroglobulin receptor-associated protein	cell-specific
LRPPRC	E5KNY5	E5KNY5;P42704;B4DSR0	Leucine-rich PPR motif-containing protein, mitochondrial	cell-specific
LRRC40	A0A140VJN3	A0A140VJN3;Q9H9A6	Leucine-rich repeat-containing protein 40	cell-specific
LRRC41	A0A087WTU1	A0A087WTU1;Q562F1;B4DK79;A0A0B4J2G4;Q15345;A0A087X0S7;Q53F69;A0A0C4DH00	Leucine-rich repeat-containing protein 41	cell-specific
LRRC47	A0A024R4G1	A0A024R4G1;Q8N1G4	Leucine-rich repeat-containing protein 47	cell-specific
LRRFIP1	A0A0F7NGI8	A0A0F7NGI8;Q32MZ4	Leucine-rich repeat flightless-interacting protein 1	cell-specific
LRWD1	A0A140VJD0	A0A140VJD0;Q9UFC0;H7C5S6;Q59FT0	Leucine-rich repeat and WD repeat-containing protein 1	cell-specific
LSM2	Q9Y333	Q9Y333	U6 snRNA-associated Sm-like protein LSm2	cell-specific
LSM4	U3KQK1	U3KQK1;V9GZ56;Q9Y4Z0;U3KQS7	U6 snRNA-associated Sm-like protein LSm4	cell-specific
LSM5	B8ZZF8	B8ZZF8;A0A090N8Y5;Q9Y4Y9	U6 snRNA-associated Sm-like protein LSm5	cell-specific
LSM8	A4D0W0	A4D0W0;O95777;F2Z2Y6;C9JIZ0	U6 snRNA-associated Sm-like protein LSm8	cell-specific
LSS	P48449	P48449;B2R694;A0A0G2JQD0	Lanosterol synthase;Terpene cyclase/mutase family member	cell-specific
LTA4H	A0A140VK27	A0A140VK27;P09960;B4DVZ8	Leukotriene A-4 hydrolase;Leukotriene A(4) hydrolase	cell-specific
LTV1	Q96GA3	Q96GA3;A0A075B6Q4;B4DTT8	Protein LTV1 homolog	cell-specific
LUC7L	A8MYV2	A8MYV2;Q1W6G4;Q53G47;Q9NQ29;B8ZZ09;B8ZZ10;D3DU41	Putative RNA-binding protein Luc7-like 1	cell-specific
LUC7L2	A0A0A6YYJ8	A0A0A6YYJ8;Q9Y383;B3KRR1;B3KSL5	Putative RNA-binding protein Luc7-like 2	cell-specific
LUC7L3	Q6PKC2	Q6PKC2;Q86Y74;A8K3C5;J3KPP4;O95232;D6RDI2;B4DJ96	Luc7-like protein 3	cell-specific
LYAR	Q9NX58	Q9NX58;A8K3Y5	Cell growth-regulating nucleolar protein	cell-specific
LYPLAL1	B3KVW3	B3KVW3;Q5VWZ2	Lysophospholipase-like protein 1	cell-specific
LZIC	Q8WZA0	Q8WZA0;A0A024R4I7;K7ES95	Protein LZIC	cell-specific
MACROD1	Q9BQ69	Q9BQ69	O-acetyl-ADP-ribose deacetylase MACROD1	cell-specific
MAD2L1	Q13257	Q13257	Mitotic spindle assembly checkpoint protein MAD2A	cell-specific
MAGED2	B4DWM5	B4DWM5;B4DX55;Q5H907;Q5H909;A0A024R9Y7;Q9UNF1	Melanoma-associated antigen D2	cell-specific
MAGOHB	F5H6P7	F5H6P7;A0A023T6R1;P61326;Q96A72	Protein mago nashi homolog;Protein mago nashi homolog 2	cell-specific
MAK16	A0PJ56	A0PJ56;H0YBV6;Q9BXY0	Protein MAK16 homolog	cell-specific
MAN2A1	A5PKX5	A5PKX5;Q16706	Alpha-mannosidase;Alpha-mannosidase 2	cell-specific
MAN2B1	M0QZ24	M0QZ24;B4E0K9;Q59E90;A8K6A7;O00754	Alpha-mannosidase;Lysosomal alpha-mannosidase;Lysosomal alpha-mannosidase A peptide;Lysosomal alpha-mannosidase B peptide;Lysosomal alpha-mannosidase C peptide;Lysosomal alpha-mannosidase D peptide;Lysosomal alpha-mannosidase E peptide	cell-specific
MANF	P55145	P55145;A8K878	Mesencephalic astrocyte-derived neurotrophic factor	cell-specific
MAP1S	A8K940	A8K940;Q66K74	Microtubule-associated protein 1S;MAP1S heavy chain;MAP1S light chain	cell-specific
MAP2K1	B4DFY5	B4DFY5;A4QPA9;Q02750	Dual specificity mitogen-activated protein kinase kinase 1	cell-specific
MAP2K2	P36507	P36507	Dual specificity mitogen-activated protein kinase kinase 2	cell-specific
MAP2K3	J3KRV4	J3KRV4;C7DUW4;Q6FI23;Q6FHG1;Q53EZ9;P46734	Dual specificity mitogen-activated protein kinase kinase 3	cell-specific
MAP2K4	B7ZA62	B7ZA62;B7Z9Y5;B4DH44;P45985	Dual specificity mitogen-activated protein kinase kinase 4	cell-specific
MAP4	E7EVA0	E7EVA0;P27816;B4DM10;A0A024R2V0	Microtubule-associated protein;Microtubule-associated protein 4	cell-specific
MAP4K1	K7EJS6	K7EJS6;K7ER95;Q92918;K7EKT6	Mitogen-activated protein kinase kinase kinase kinase;Mitogen-activated protein kinase kinase kinase kinase 1	cell-specific
MAPK14	B4E0K5	B4E0K5;L7RSM2;A0A024RD15;Q16539;E7EX54;B5TY33	Mitogen-activated protein kinase;Mitogen-activated protein kinase 14	cell-specific
MAPK1IP1L	Q8NDC0	Q8NDC0	MAPK-interacting and spindle-stabilizing protein-like	cell-specific
MARCKSL1	P49006	P49006	MARCKS-related protein	cell-specific
MAT2B	A8K7A4	A8K7A4;A0A140VJP2;Q9NZL9	Methionine adenosyltransferase 2 subunit beta	cell-specific
MATR3	P43243	P43243;A8MXP9;A0A0R4J2E8;Q68D11;D6REM6;D6R991	Matrin-3	cell-specific
MAX	G3V5L1	G3V5L1;Q8TAX8;P61244;G3V570;G3V302	Protein max	cell-specific
MBD1	B4DUR3	B4DUR3;A0A0A0MS90;A8K654;B4DI41;Q9UIS9	Methyl-CpG-binding domain protein 1	cell-specific
MBD3	O95983	O95983;A0A087WT34;A0A087X1H1;A0A0A0MTS6;B3KMA8;K7EIE8	Methyl-CpG-binding domain protein 3	cell-specific
MCCC2	A0A140VK29	A0A140VK29;Q9HCC0;D6RD67;D6R9R1;D6RDF7;A0A0S2Z5R4	Methylcrotonoyl-CoA carboxylase beta chain, mitochondrial	cell-specific
MCM2	P49736	P49736;B3KXZ4;B7Z8Z6;H0Y8E6;B4DSV5;Q9BWF4	DNA replication licensing factor MCM2;DNA helicase	cell-specific
MCM3	Q53HJ4	Q53HJ4;B2R7C5;A0A0S2Z4T1;P25205;Q8NHX6;A0A0S2Z492;B4DUQ9;J3KQ69;B4DS46	DNA helicase;DNA replication licensing factor MCM3	cell-specific
MCM4	B4DLA6	B4DLA6;B3KMX0;A0A024R7U6;P33991	DNA replication licensing factor MCM4	cell-specific
MCM5	B1AHB1	B1AHB1;Q53FG5;B1AHB0;P33992;B4DQ39;A8K521;B4DVK5;B3KVF0;Q59F49	DNA helicase;DNA replication licensing factor MCM5	cell-specific
MCM6	Q14566	Q14566;Q4ZG57	DNA replication licensing factor MCM6	cell-specific
MCMBP	Q9BTE3	Q9BTE3;A0A0S2Z5P5	Mini-chromosome maintenance complex-binding protein	cell-specific
MCTS1	Q9ULC4	Q9ULC4	Malignant T-cell-amplified sequence 1	cell-specific
MDC1	A0A1U9XBE3	A0A1U9XBE3;A0A1U9XBE0;A0A1U9XBC3;A0A1U9XBC1;A0A1U9XBC0;Q14676;A0A1U9XBD9;A0A1U9XBF2;A0A1U9XBE1;A0A1U9XBD4;A0A1U9XBB2;B4DYH4;A0A1U9XBC2	Mediator of DNA damage checkpoint protein 1	cell-specific
MDN1	Q9NU22	Q9NU22;Q6ZVV6;Q5T795	Midasin	cell-specific
ME2	P23368	P23368;A0A1W2PQH3;A0A1W2PPH1;A0A1W2PQT3;A0A1W2PQY8;A0A1W2PR68;A0A1W2PQ37;A0A1W2PQF8	NAD-dependent malic enzyme, mitochondrial	cell-specific
MED11	U4PP31	U4PP31;Q9P086	Mediator of RNA polymerase II transcription subunit 11	cell-specific
MED23	B9TX53	B9TX53;B9TX52;B9TX51;B9TX50;B9TX49;B4E3G4;Q5JWT2;Q9ULK4	Mediator of RNA polymerase II transcription subunit 23	cell-specific
MED4	A0A024RDY7	A0A024RDY7;U4PSC4;Q9NPJ6	Mediator of RNA polymerase II transcription subunit 4	cell-specific
MEF2C	Q06413	Q06413;A0A0R4J2G5;A0A024RAL7;B2R681;A0A024RAL6;A0A1B0GV32;D6RJG6;A0A0S2Z417;A8K720;A0A0D9SGI5;A0A1B0GTW4;D6RG21;D8L7E9;D6RC63;D6RJA7;D6RCM6;A0A0S2Z4N0;A0A0D9SFD0	Myocyte-specific enhancer factor 2C	cell-specific
MEF2D	Q5IRN4	Q5IRN4;Q4LE66;Q14814	Myocyte-specific enhancer factor 2D	cell-specific
MEMO1	A8K3Y8	A8K3Y8;Q9Y316;A0A1S5UZ25;Q2VIM3	Protein MEMO1	cell-specific
MEPCE	Q7L2J0	Q7L2J0	7SK snRNA methylphosphate capping enzyme	cell-specific
MESDC2	Q14696	Q14696	LDLR chaperone MESD	cell-specific
METAP2	A0A140VJE3	A0A140VJE3;P50579;F8VRR3;F8VQZ7;Q96B43	Methionine aminopeptidase 2;Methionine aminopeptidase	cell-specific
METTL13	B3KNM8	B3KNM8;B4E2X3;C4B4C6;Q8N6R0;B3KNI0	Methyltransferase-like protein 13	cell-specific
METTL16	Q86W50	Q86W50;I3L362	Methyltransferase-like protein 16	cell-specific
MFAP1	P55081	P55081	Microfibrillar-associated protein 1	cell-specific
MGEA5	O60502	O60502;B3KMK2	Protein O-GlcNAcase	cell-specific
MGMT	A0A0G2SKE6	A0A0G2SKE6;B4DEE8;P16455	Methylated-DNA--protein-cysteine methyltransferase	cell-specific
MIA3	Q5JRA6	Q5JRA6;A0A0A0MRH6	Melanoma inhibitory activity protein 3	cell-specific
MICAL1	A0A1S5UZH2	A0A1S5UZH2;Q8TDZ2;H0Y6Z4;Q6ZMJ8	Protein-methionine sulfoxide oxidase MICAL1	cell-specific
MICALCL	Q6ZW33	Q6ZW33	MICAL C-terminal-like protein	cell-specific
MIEN1	J3KTI2	J3KTI2;Q9BRT3	Migration and invasion enhancer 1	cell-specific
MINA	Q8IUF8	Q8IUF8;H0Y9L8;D6RCB6	Bifunctional lysine-specific demethylase and histidyl-hydroxylase MINA	cell-specific
MINPP1	B4E394	B4E394;B2R7D2;Q9UNW1	Multiple inositol polyphosphate phosphatase 1	cell-specific
MKI67	P46013	P46013	Antigen KI-67	cell-specific
MLEC	F5H1S8	F5H1S8;F5GX14;Q14165;H0YG07	Malectin	cell-specific
MLST8	H3BR38	H3BR38;H3BM50;H3BPU5;B4E2R3;H3BR25;H3BPT1;H3BN58;H3BSZ4;A0A0A0MR05;Q9BVC4	Target of rapamycin complex subunit LST8	cell-specific
MMS19	Q96T76	Q96T76;H7C1W5	MMS19 nucleotide excision repair protein homolog	cell-specific
MOGS	A8K9K4	A8K9K4;Q58F09;Q13724	Mannosyl-oligosaccharide glucosidase	cell-specific
MON2	B7ZM73	B7ZM73;A0A286YFF8;Q7Z3U7	Protein MON2 homolog	cell-specific
MPI	P34949	P34949;H3BPB8;B4DW50;F5GX71;H3BP57;H3BUG1;B4DFC4;H3BUZ9;H3BT48;H3BPP3;H3BPU7;H3BMZ9;B4DYB8;H3BT46;H3BNY8;H3BQX0;H3BN01;H3BPM5;H3BU66;Q8NHZ6	Mannose-6-phosphate isomerase	cell-specific
MRE11A	Q05D78	Q05D78;F8W7U8;A0A024R395;P49959;Q9BS79;F5GXT0	Double-strand break repair protein MRE11A	cell-specific
MRGBP	Q9NV56	Q9NV56	MRG/MORF4L-binding protein	cell-specific
MRI1	Q9BV20	Q9BV20	Methylthioribose-1-phosphate isomerase	cell-specific
MRPL1	Q9BYD6	Q9BYD6;A0PJ79;H0Y8N7	39S ribosomal protein L1, mitochondrial	cell-specific
MRPL10	B4DEH0	B4DEH0;Q7Z7H8	39S ribosomal protein L10, mitochondrial	cell-specific
MRPL11	H0YCD5	H0YCD5;Q53G19;Q9Y3B7	39S ribosomal protein L11, mitochondrial	cell-specific
MRPL17	E9PKV2	E9PKV2;Q9NRX2	39S ribosomal protein L17, mitochondrial	cell-specific
MRPL19	A0A0A0MRF4	A0A0A0MRF4;A8K5D5;P49406;S4R3W9;B4DIG4	39S ribosomal protein L19, mitochondrial	cell-specific
MRPL22	J3KQY1	J3KQY1;E7ESL0;Q9NWU5	39S ribosomal protein L22, mitochondrial	cell-specific
MRPL23	H7C2P7	H7C2P7;B2R9J4;A0A024RCB2;A6NJD9;A8MVT4;A8MYK1;Q16540	39S ribosomal protein L23, mitochondrial	cell-specific
MRPL37	H0Y4J2	H0Y4J2;Q6TGK8;A6NHR2;S4R369;Q9BZE1	39S ribosomal protein L37, mitochondrial	cell-specific
MRPL39	C9JG87	C9JG87;Q9NYK5	39S ribosomal protein L39, mitochondrial	cell-specific
MRPL4	K7ES61	K7ES61;A0A024R7C5;Q9BYD3;K7EKI4;K7ELF1;K7ELQ0;X6RAY8	39S ribosomal protein L4, mitochondrial	cell-specific
MRPL40	Q9NQ50	Q9NQ50	39S ribosomal protein L40, mitochondrial	cell-specific
MRPL44	A0A024R473	A0A024R473;Q9H9J2	39S ribosomal protein L44, mitochondrial	cell-specific
MRPL46	Q9H2W6	Q9H2W6;A0A087WT51;Q8TER9	39S ribosomal protein L46, mitochondrial	cell-specific
MRPL48	F5H702	F5H702;Q96GC5	39S ribosomal protein L48, mitochondrial	cell-specific
MRPL49	H0YDP7	H0YDP7;Q59GE9;A0A024R578;Q13405	39S ribosomal protein L49, mitochondrial	cell-specific
MRPL50	Q8N5N7	Q8N5N7	39S ribosomal protein L50, mitochondrial	cell-specific
MRPL53	Q96EL3	Q96EL3	39S ribosomal protein L53, mitochondrial	cell-specific
MRPL55	A0A024R3R0	A0A024R3R0;Q7Z7F7;X6R631;X6RIW1	39S ribosomal protein L55, mitochondrial	cell-specific
MRPL9	Q9BYD2	Q9BYD2;A0A1W2PPE5;A0A1W2PQB6;A0A1W2PS92;B4DDZ7;B4DUJ1;Q5SZR1	39S ribosomal protein L9, mitochondrial	cell-specific
MRPS17	E9PE17	E9PE17;Q8IY71;I3L0E3;Q9Y2R5	28S ribosomal protein S17, mitochondrial	cell-specific
MRPS18B	B4DFG6	B4DFG6;A0A0G2JIC6;B0S7P4;A0A1U9X819;Q9Y676	28S ribosomal protein S18b, mitochondrial	cell-specific
MRPS21	A0A075B746	A0A075B746;P82921	28S ribosomal protein S21, mitochondrial	cell-specific
MRPS23	J3QLR8	J3QLR8;Q9Y3D9	28S ribosomal protein S23, mitochondrial	cell-specific
MRPS31	Q92665	Q92665	28S ribosomal protein S31, mitochondrial	cell-specific
MRPS36	P82909	P82909;D6R941	28S ribosomal protein S36, mitochondrial	cell-specific
MRTO4	Q9UKD2	Q9UKD2;A0A024RAE1	mRNA turnover protein 4 homolog	cell-specific
MSH2	P43246	P43246;E9PHA6;Q53FK0;Q53GS1;V9H019;Q53RU4;V9H023;V9H068;V9H0D5;B4DN49;V9H0B2;B4DL39;B4DSB9	DNA mismatch repair protein Msh2	cell-specific
MSH6	P52701	P52701;A0A087WWJ1;Q1L838	DNA mismatch repair protein Msh6	cell-specific
MSI2	J3KTC1	J3KTC1;B4DHE8;Q96DH6;J3QKT5	RNA-binding protein Musashi homolog 2	cell-specific
MSTO1	D3DVA3	D3DVA3;B4DF47;A8K3J5;Q9BUK6	Protein misato homolog 1	cell-specific
MTDH	H0YB56	H0YB56;E5RJU9;A0A024R9D2;Q86UE4	Protein LYRIC	cell-specific
MTHFD1L	B2RD24	B2RD24;A0A087WVM4;B7ZM99;Q6UB35	Monofunctional C1-tetrahydrofolate synthase, mitochondrial	cell-specific
MTHFD2	B2R7W0	B2R7W0;P13995;B9A062;B4DY35	Bifunctional methylenetetrahydrofolate dehydrogenase/cyclohydrolase, mitochondrial;NAD-dependent methylenetetrahydrofolate dehydrogenase;Methenyltetrahydrofolate cyclohydrolase	cell-specific
MTMR12	Q9C0I1	Q9C0I1	Myotubularin-related protein 12	cell-specific
MTPAP	Q9NVV4	Q9NVV4	Poly(A) RNA polymerase, mitochondrial	cell-specific
MTPN	P58546	P58546;Q69YG1;C9JL85	Myotrophin	cell-specific
MTX1	A0A0A0MRK6	A0A0A0MRK6;Q13505	Metaxin-1	cell-specific
MTX2	C9JNK6	C9JNK6;B7Z9F3;O75431;C9JAZ1;B3KM74	Metaxin-2	cell-specific
MUT	A0A0S2Z4X4	A0A0S2Z4X4;T1WHH0;B2R6K1;A0A024RD82;P22033	Methylmalonyl-CoA mutase, mitochondrial	cell-specific
MVD	P53602	P53602;Q59G80;H3BP35	Diphosphomevalonate decarboxylase	cell-specific
MYBBP1A	I3L1L3	I3L1L3;Q9BQG0	Myb-binding protein 1A	cell-specific
MYBPC2	A0A140VJQ0	A0A140VJQ0;Q14324	Myosin-binding protein C, fast-type	cell-specific
MYCBP	A0A087WV05	A0A087WV05;Q6IB68;Q99417	C-Myc-binding protein	cell-specific
MYDGF	M0QXF7	M0QXF7;M0QYN0;Q969H8	Myeloid-derived growth factor	cell-specific
MYEOV2	Q8WXC6	Q8WXC6	Myeloma-overexpressed gene 2 protein	cell-specific
MYG1	F8VR84	F8VR84;Q8WYI2;Q86UA3;Q9HB07;F8VQQ3;Q96CT6	UPF0160 protein MYG1, mitochondrial	cell-specific
MYO1E	Q4KMR3	Q4KMR3;Q12965	Unconventional myosin-Ie	cell-specific
MYO5A	B4E147	B4E147;A8CDT9;A0A087WY00;G3V394;F8WE88;F8W6H6;Q9Y4I1;H0YM93;B4DVH2;H0YMK3;B4E268;Q7Z7A5;B3KSA2;Q59FF5;Q9NQX4;Q9ULV0	Unconventional myosin-Va;Unconventional myosin-Vc;Unconventional myosin-Vb	cell-specific
N4BP1	B3KMA4	B3KMA4;O75113	NEDD4-binding protein 1	cell-specific
NAA10	P41227	P41227;C9JW55;F8W808;A8MWP7	N-alpha-acetyltransferase 10	cell-specific
NAA15	A0A0B4J1W3	A0A0B4J1W3;Q9BXJ9;B2RBE5;B4E2T6;Q58F05	N-alpha-acetyltransferase 15, NatA auxiliary subunit	cell-specific
NAA25	A8K8X0	A8K8X0;Q14CX7	N-alpha-acetyltransferase 25, NatB auxiliary subunit	cell-specific
NAA50	E7EQ69	E7EQ69;Q9GZZ1;A0A087WWJ2;C9J5D1	N-alpha-acetyltransferase 50	cell-specific
NADK2	A0A024R048	A0A024R048;B7Z8V7;Q4G0N4;H0Y9H7;A0A0C4DGV3	NAD kinase 2, mitochondrial	cell-specific
NAE1	Q13564	Q13564	NEDD8-activating enzyme E1 regulatory subunit	cell-specific
NAGA	A0A024R1Q5	A0A024R1Q5;P17050	Alpha-N-acetylgalactosaminidase	cell-specific
NAGK	C9JEV6	C9JEV6;Q9UJ70;H7C286;H7C3G9	N-acetyl-D-glucosamine kinase	cell-specific
NAGLU	Q59FD0	Q59FD0;Q14769;A0A140VJE4;P54802;A0A286RZ40	Alpha-N-acetylglucosaminidase;Alpha-N-acetylglucosaminidase 82 kDa form;Alpha-N-acetylglucosaminidase 77 kDa form	cell-specific
NAPG	Q6FHY4	Q6FHY4;Q99747	Gamma-soluble NSF attachment protein	cell-specific
NASP	Q53H03	Q53H03;P49321;B4DS57;Q5T626;O95138;Q6PJY7	Nuclear autoantigenic sperm protein	cell-specific
NAT10	Q9H0A0	Q9H0A0;A0A087WV29	N-acetyltransferase 10	cell-specific
NBEA	Q5T321	Q5T321;A0A0D9SF28;F5GXV7;Q8NFP9;B3KVG9;B3KXQ8;Q6N008;B3KRF6	Neurobeachin	cell-specific
NBEAL1	Q6ZS30	Q6ZS30	Neurobeachin-like protein 1	cell-specific
NCAPD2	B3KMS0	B3KMS0;E7EN77;Q6ZV00;B3KY03;Q15021;B4E0B7	Condensin complex subunit 1	cell-specific
NCAPD3	P42695	P42695;E9PKK4;G3V1A9	Condensin-2 complex subunit D3	cell-specific
NCAPG	Q9BPX3	Q9BPX3;Q6NUR1;H0Y9Z8	Condensin complex subunit 3	cell-specific
NCAPH	C9J470	C9J470;B4DRG7;E9PHA2;A8K4T8;Q15003;C9JZP1	Condensin complex subunit 2	cell-specific
NCBP1	Q09161	Q09161;A0A024R179	Nuclear cap-binding protein subunit 1	cell-specific
NCDN	Q9UBB6	Q9UBB6;C9J5H8	Neurochondrin	cell-specific
NCOA5	Q9HCD5	Q9HCD5	Nuclear receptor coactivator 5	cell-specific
NDE1	I3L2R3	I3L2R3;I3L2T8;I3L533;I3L2R9;I3L522;J3QSD2;J3QRZ1;A6NIZ0;X5DRB5;X5DR54;X5DP35;B4DS41;Q9GZM8;Q9NXR1	Nuclear distribution protein nudE-like 1;Nuclear distribution protein nudE homolog 1	cell-specific
NDUFA10	Q8N1B9	Q8N1B9;Q59FM0;C9J6X0;Q53SW4;Q7Z518;A8K413;A0A087WXC5;A0A024R4B3;E7ESZ7;O95299	NADH dehydrogenase [ubiquinone] 1 alpha subcomplex subunit 10, mitochondrial	cell-specific
NDUFA2	O43678	O43678	NADH dehydrogenase [ubiquinone] 1 alpha subcomplex subunit 2	cell-specific
NDUFA5	A0A024R745	A0A024R745;Q16718;A0A024R772;A0A087WXR5;A0A087X1G1;H7BYD0	NADH dehydrogenase [ubiquinone] 1 alpha subcomplex subunit 5	cell-specific
NDUFA8	B7Z768	B7Z768;P51970	NADH dehydrogenase [ubiquinone] 1 alpha subcomplex subunit 8	cell-specific
NDUFA9	Q9BTT5	Q9BTT5;A8K4V2;Q16795	NADH dehydrogenase [ubiquinone] 1 alpha subcomplex subunit 9, mitochondrial	cell-specific
NDUFAF2	A0A0S2Z5U1	A0A0S2Z5U1;Q8N183;A0A0S2Z5U2	NADH dehydrogenase 1 alpha subcomplex assembly factor 2 isoform 1, Mimitin, mitochondrial	cell-specific
NDUFAF4	Q9P032	Q9P032	NADH dehydrogenase [ubiquinone] 1 alpha subcomplex assembly factor 4	cell-specific
NDUFS1	B4DJ81	B4DJ81;E5KRK5;A0A291FIZ5;P28331	NADH-ubiquinone oxidoreductase 75 kDa subunit, mitochondrial	cell-specific
NDUFS2	B7Z792	B7Z792;Q53HG2;O75306;B7Z9L2	NADH dehydrogenase [ubiquinone] iron-sulfur protein 2, mitochondrial	cell-specific
NDUFS3	Q9UF24	Q9UF24;O75489;Q53FM7	NADH dehydrogenase [ubiquinone] iron-sulfur protein 3, mitochondrial	cell-specific
NDUFS8	E9PKH6	E9PKH6;A0A024R5K3;E9PPW7;Q53G17;O00217;E9PN51;F8W9K7;B4DYI3	NADH dehydrogenase [ubiquinone] iron-sulfur protein 8, mitochondrial	cell-specific
NDUFV1	Q96ID4	Q96ID4;B4DE93;G3V0I5;Q53G70;E5KNH5;P49821;H0YD04;H0YE81;E9PLC6;B4DUN7	NADH dehydrogenase [ubiquinone] flavoprotein 1, mitochondrial	cell-specific
NECAP2	D6RAN6	D6RAN6;B4DUR7;F6SKB8;Q53FE5;A0A024QZ81;Q9NVZ3	Adaptin ear-binding coat-associated protein 2	cell-specific
NEDD1	A0A024RBE5	A0A024RBE5;A8K1Z3;Q8NHV4	Protein NEDD1	cell-specific
NEDD4	A0A024R5S9	A0A024R5S9;H0Y8H4;Q96PU5	NEDD4L - E3 ubiquitin-protein ligase NEDD4-like - Homo sapiens (Human)	cell-specific
NEK9	A0A024R6D1	A0A024R6D1;Q8TD19	Serine/threonine-protein kinase Nek9	cell-specific
NELFA	B3KSP0	B3KSP0;B3KTK5;Q53GS8;H0Y3X6;B3KM78;A0A0C4DFX9;Q9H3P2	Negative elongation factor A	cell-specific
NELFB	A0A0X1KG71	A0A0X1KG71;Q8WX92	Negative elongation factor B	cell-specific
NELFCD	X6RLT1	X6RLT1;H0UI80;Q8IXH7	Negative elongation factor C/D	cell-specific
NELFE	A0A1U9X839	A0A1U9X839;A0A1U9X830;P18615;A0A0A0MT02;B7Z6T4;H9ZYJ1;A2ABK4;A0A0G2JI50;E9PD43;A0A0A0MSN9	Negative elongation factor E	cell-specific
NFATC2IP	B7Z987	B7Z987;H3BSZ7;Q8NCF5	NFATC2-interacting protein	cell-specific
NFIC	Q6FI30	Q6FI30;B7Z4T6;A0A286YEX4;P08651	Nuclear factor 1;Nuclear factor 1 C-type	cell-specific
NFKB1	A0A024RDJ4	A0A024RDJ4;P19838	Nuclear factor NF-kappa-B p105 subunit;Nuclear factor NF-kappa-B p50 subunit	cell-specific
NFU1	C9J8Q1	C9J8Q1;F8W9P7;H7C537;Q9UMS0	NFU1 iron-sulfur cluster scaffold homolog, mitochondrial	cell-specific
NGDN	Q8NEJ9	Q8NEJ9;G3V4G1;H0YJ17	Neuroguidin	cell-specific
NGLY1	H0Y2P2	H0Y2P2;A0A0C4DFP4;Q96IV0	Peptide-N(4)-(N-acetyl-beta-glucosaminyl)asparagine amidase	cell-specific
NHLRC2	Q8NBF2	Q8NBF2	NHL repeat-containing protein 2	cell-specific
NHP2L1	Q6FHM6	Q6FHM6;B1AHD1;P55769	NHP2-like protein 1;NHP2-like protein 1, N-terminally processed	cell-specific
NIF3L1	E7EXA3	E7EXA3;Q6X734;Q658J0;A0A024R3V5;A0A024R3V7;Q9GZT8;C9JN42;B8ZZI0	NIF3-like protein 1	cell-specific
NIFK	Q9BYG3	Q9BYG3;C9J6C5;B4DSM4	MKI67 FHA domain-interacting nucleolar phosphoprotein	cell-specific
NIP7	J3QLW7	J3QLW7;B3KM49;Q9Y221;J3QRD6;J3QRR4	60S ribosome subunit biogenesis protein NIP7 homolog	cell-specific
NIPSNAP1	B4DQI7	B4DQI7;A8K4I8;Q9BPW8;H7C2U6	Protein NipSnap homolog 1	cell-specific
NIPSNAP3A	B4DW81	B4DW81;Q9UFN0	Protein NipSnap homolog 3A	cell-specific
NIT1	B7Z410	B7Z410;B2R8D1;Q86X76	Nitrilase homolog 1	cell-specific
NIT2	V9HW91	V9HW91;Q9NQR4;H7C579	Omega-amidase NIT2	cell-specific
NKRF	A2I829	A2I829;Q6NUN2;A3F769;A3F768;O15226;A2I831	NF-kappa-B-repressing factor	cell-specific
NLE1	B4E303	B4E303;Q9NVX2;A0A0A0MRH0;B4E074;K7EN33	Notchless protein homolog 1	cell-specific
NMD3	B3KT11	B3KT11;C9JA08;Q96D46;C9IY70;C9IZW9;C9K0C2;C9J0B9;B4DKU1;B3KMN5	60S ribosomal export protein NMD3	cell-specific
NME3	H3BPR2	H3BPR2;Q9NUF9;Q13232	Nucleoside diphosphate kinase;Nucleoside diphosphate kinase 3	cell-specific
NMT1	Q96HI4	Q96HI4;P30419	Glycylpeptide N-tetradecanoyltransferase;Glycylpeptide N-tetradecanoyltransferase 1	cell-specific
NOB1	Q9ULX3	Q9ULX3;B2RAR2;H3BUR4	RNA-binding protein NOB1	cell-specific
NOC2L	B3KNC3	B3KNC3;Q9Y3T9;Q9H9J5	Nucleolar complex protein 2 homolog	cell-specific
NOC3L	Q8WTT2	Q8WTT2;A8K905	Nucleolar complex protein 3 homolog	cell-specific
NOC4L	Q9BVI4	Q9BVI4	Nucleolar complex protein 4 homolog	cell-specific
NOL11	Q9H8H0	Q9H8H0;J3QR28;J3QLQ6	Nucleolar protein 11	cell-specific
NOL6	A0A0A0MRW6	A0A0A0MRW6;B4DF80;Q9H6R4;B3KPN5	Nucleolar protein 6	cell-specific
NOLC1	B2RAU8	B2RAU8;A0A0A0MRM9;Q14978;S4R402;S4R341;S4R349	Nucleolar and coiled-body phosphoprotein 1	cell-specific
NOMO2	Q5JPE7	Q5JPE7;J3KN36;A0A0G2JN29;A0A087X117;Q15155;P69849;A0A0G2JP90;A0A087WW46;Q1LZN2	Nodal modulator 2;Nodal modulator 1;Nodal modulator 3	cell-specific
NOP10	Q9NPE3	Q9NPE3;H0YM60	H/ACA ribonucleoprotein complex subunit 3	cell-specific
NOP14	Q96GC8	Q96GC8;E9PFK5;A8KA74;P78316	Nucleolar protein 14	cell-specific
NOP58	Q9Y2X3	Q9Y2X3;B3KN82	Nucleolar protein 58	cell-specific
NOSIP	A8K670	A8K670;Q9Y314;M0R3B2;A0A075B6F9;A0A075B797	Nitric oxide synthase-interacting protein	cell-specific
NPC2	G3V2V8	G3V2V8;J3KMY5;Q53HV6;A0A024R6C0;H0YIZ1;G3V3E8;E7EMS2;B4DV10;G3V3D1;P61916;B2R4S5	Epididymal secretory protein E1	cell-specific
NPEPL1	B2RDV2	B2RDV2;H0UI76;Q8NDH3	Probable aminopeptidase NPEPL1	cell-specific
NPLOC4	A0A024R8R4	A0A024R8R4;Q8TAT6;B4DG89	Nuclear protein localization protein 4 homolog	cell-specific
NR3C1	F5ATB8	F5ATB8;E5KQF5;H6V745;F1D8N4;B6ZGU6;E5KQF6;P04150;H6V744;D6RDA9;Q3MSN4;Q3MSN1;B7Z7I2	Glucocorticoid receptor	cell-specific
NRBP1	B4DW31	B4DW31;F8W6G1;Q9UHY1;C9JHZ6	Nuclear receptor-binding protein	cell-specific
NRD1	B4DRI0	B4DRI0;Q6UUU9;G3V1R5;B1AKJ5;O43847;H0Y5G9;Q96L67;F5H7V1;B4DYV0	Nardilysin	cell-specific
NSDHL	Q15738	Q15738	Sterol-4-alpha-carboxylate 3-dehydrogenase, decarboxylating	cell-specific
NSFL1C	Q53FE8	Q53FE8;Q53FF5;Q9UNZ2;F2Z2K0	NSFL1 cofactor p47	cell-specific
NSUN2	Q08J23	Q08J23	tRNA (cytosine(34)-C(5))-methyltransferase	cell-specific
NT5C	V9HWF3	V9HWF3;Q8TCD5;J3KSX6;J3KRC4	5(3)-deoxyribonucleotidase, cytosolic type	cell-specific
NT5C2	A8K6K2	A8K6K2;P49902;H0YHR8;Q5JUV3;Q5JUV4	Cytosolic purine 5-nucleotidase	cell-specific
NT5C3A	A0A090N7U2	A0A090N7U2;A0A024RA81;X6RM59;Q9H0P0	5-nucleotidase;Cytosolic 5-nucleotidase 3A	cell-specific
NT5DC1	A8K2Z3	A8K2Z3;Q5TFE4	5-nucleotidase domain-containing protein 1	cell-specific
NT5DC2	Q9H857	Q9H857;C9J036;H7C4G8	5-nucleotidase domain-containing protein 2	cell-specific
NTMT1	Q9BV86	Q9BV86;A0A024R8E4	N-terminal Xaa-Pro-Lys N-methyltransferase 1;N-terminal Xaa-Pro-Lys N-methyltransferase 1, N-terminally processed	cell-specific
NUBP1	I3L531	Q2YS46;B2RDN3;Q9Y5Y2;B7Z6P0;H3BQR2	Cytosolic Fe-S cluster assembly factor NUBP1	cell-specific
NUBP2	Q2YS46	Q2YS46;B2RDN3;Q9Y5Y2;B7Z6P0;H3BQR2	Cytosolic Fe-S cluster assembly factor NUBP2	cell-specific
NUCB1	H7BZI1	H7BZI1;B4DZX0;Q53GX6;A8K7Q1;Q02818;C9JKZ2	Nucleobindin-1	cell-specific
NUCB2	E9PKG6	E9PKG6;V9HW75;A0A087WSV8;P80303;Q2L696;H0YEG8	Nucleobindin-2;Nesfatin-1	cell-specific
NUDC	Q9Y266	Q9Y266;Q9H2R7	Nuclear migration protein nudC	cell-specific
NUDCD1	Q96RS6	Q96RS6	NudC domain-containing protein 1	cell-specific
NUDCD2	E5RFP0	E5RFP0;Q8WVJ2	NudC domain-containing protein 2	cell-specific
NUDCD3	Q8IVD9	Q8IVD9;B0FTY2;A4D2J8	NudC domain-containing protein 3	cell-specific
NUDT16	B4DIZ6	B4DIZ6;A0A140VJQ3;Q96DE0	U8 snoRNA-decapping enzyme	cell-specific
NUDT16L1	K7EIN2	K7EIN2;B2RD96;Q9BRJ7;K7ENA3;W4VSQ8	Protein syndesmos	cell-specific
NUDT19	A8MXV4	A8MXV4	Nucleoside diphosphate-linked moiety X motif 19, mitochondrial	cell-specific
NUDT21	B2R6U8	B2R6U8;A0A024R6W2;O43809;Q5HYH5	Cleavage and polyadenylation specificity factor subunit 5	cell-specific
NUDT4	A0A024RBD0	A0A024RBD0;B2RE29;A0A024RBG1;Q9NZJ9	Diphosphoinositol polyphosphate phosphohydrolase 2	cell-specific
NUDT5	A6NFX8	A6NFX8;Q9UKK9;A6NJU6;A6NCQ0;H0YEY4	ADP-sugar pyrophosphatase	cell-specific
NUFIP2	Q7Z417	Q7Z417	Nuclear fragile X mental retardation-interacting protein 2	cell-specific
NUMA1	Q14980	Q14980;Q4LE64;A0A024R5M9;A0A087WY61;A0A024R5G4;Q59HB8;F5H4J1	Nuclear mitotic apparatus protein 1	cell-specific
NUP107	P57740	P57740;B3KMK0	Nuclear pore complex protein Nup107	cell-specific
NUP133	A0A024R3R6	A0A024R3R6;B4E3T7;B4E206;Q8WUM0	Nuclear pore complex protein Nup133	cell-specific
NUP153	A0A024QZW7	A0A024QZW7;P49790	Nuclear pore complex protein Nup153	cell-specific
NUP155	B4DLT2	B4DLT2;A0A024R071;O75694;E9PF10	Nuclear pore complex protein Nup155	cell-specific
NUP160	G3V198	G3V198;Q12769;E9PR16	Nuclear pore complex protein Nup160	cell-specific
NUP188	Q5SRE5	Q5SRE5	Nucleoporin NUP188 homolog	cell-specific
NUP205	Q92621	Q92621;B4DE72	Nuclear pore complex protein Nup205	cell-specific
NUP214	A0A024R8B6	A0A024R8B6;P35658;Q7Z3C4;A0A0A0MSW3	Nuclear pore complex protein Nup214	cell-specific
NUP35	A8K3Z5	A8K3Z5;Q8NFH5;C9IYQ7;F8WCF5;F8WEL4;A8K0N6	Nucleoporin NUP53	cell-specific
NUP37	Q8NFH4	Q8NFH4;F8VTY2;B4DKV8	Nucleoporin Nup37	cell-specific
NUP43	A0PJK4	A0PJK4;B3KTT0;Q8NFH3	Nucleoporin Nup43	cell-specific
NUP50	A0A024R4X7	A0A024R4X7;Q9UKX7	Nuclear pore complex protein Nup50	cell-specific
NUP54	Q53FD7	Q53FD7;Q53H29;Q7Z3B4;B4DRV5	Nucleoporin p54	cell-specific
NUP62	M0QXN5	M0QXN5;A0A024QZF1;P37198	Nuclear pore glycoprotein p62	cell-specific
NUP85	J3KT10	J3KT10;Q9BW27;B7Z3C2;B4DYG7;J3QL54;J3QLV0;J3QLD4	Nuclear pore complex protein Nup85	cell-specific
NUP88	B4DP20	B4DP20;J3KMX1;Q99567;B7Z5I6	Nuclear pore complex protein Nup88	cell-specific
NUP93	Q8N1F7	Q8N1F7;A8K897;H3BVG0	Nuclear pore complex protein Nup93	cell-specific
NUP98	P52948	P52948;H7C3P6	Nuclear pore complex protein Nup98-Nup96;Nuclear pore complex protein Nup98;Nuclear pore complex protein Nup96	cell-specific
NUPL1	B4E0K0	B4E0K0;Q5JRG1;H7BYF2;Q9BVL2;B3KW23	Nucleoporin p58/p45	cell-specific
NUSAP1	A8K4B4	A8K4B4;Q9BXS6;H0YKA7;H0YMD2	Nucleolar and spindle-associated protein 1	cell-specific
NUTF2	A0A024R6Y2	A0A024R6Y2;P61970;H3BRV9	Nuclear transport factor 2	cell-specific
NXF1	E9PIN3	E9PIN3;Q9UBU9;Q59E96;B4E227	Nuclear RNA export factor 1	cell-specific
OAT	P04181	P04181;A0A140VJQ4	Ornithine aminotransferase, mitochondrial;Ornithine aminotransferase, hepatic form;Ornithine aminotransferase, renal form	cell-specific
OCIAD1	D6R918	D6R918;D6RBC5;D6RDI5;D6RA54;D6RC55;D6RG39;D6RIT9;A0A024R9U3;Q9NX40	OCIA domain-containing protein 1	cell-specific
OGDH	A0A0D9SFS3	A0A0D9SFS3;E9PCR7;Q02218;E9PDF2;B4DH65;A2VCT3;B4E3E9;E9PFG7;B4DK55;A2VCT2;B4DZ95;A0A140VJQ5	2-oxoglutarate dehydrogenase, mitochondrial	cell-specific
OGFR	Q6PK21	Q6PK21;A0A0A0MRN5;Q05BV5;Q9NZT2;B3KMQ6;A0A087X028	Opioid growth factor receptor	cell-specific
OGT	O15294	O15294;Q548W1	UDP-N-acetylglucosamine--peptide N-acetylglucosaminyltransferase 110 kDa subunit	cell-specific
OPTN	A0A087WY28	A0A087WY28;A0A0S2Z5I6;B7ZA56;B4E184;A0A0S2Z500;Q96CV9	Optineurin	cell-specific
OS9	B7Z8E7	B7Z8E7;Q13438;B4E321;Q9BR60	Protein OS-9	cell-specific
OSBP	P22059	P22059	Oxysterol-binding protein 1	cell-specific
OSBPL8	A0A024RBB8	A0A024RBB8;Q5HYM3;Q9BZF1;F8VUA7;F8VQX7;Q641R2	Oxysterol-binding protein;Oxysterol-binding protein-related protein 8	cell-specific
OSGEP	Q9NPF4	Q9NPF4;G3V445	Probable tRNA N6-adenosine threonylcarbamoyltransferase	cell-specific
OSTC	A0A087WUD3	A0A087WUD3;A0A024RDJ1;Q9NRP0	Oligosaccharyltransferase complex subunit OSTC	cell-specific
OSTF1	A8K646	A8K646;Q92882	Osteoclast-stimulating factor 1	cell-specific
OTOL1	A6NHN0	A6NHN0	Otolin-1	cell-specific
OTUD6B	A0A087X0W9	A0A087X0W9;Q8N6M0	OTU domain-containing protein 6B	cell-specific
OXCT1	A0A024R040	A0A024R040;P55809;Q6IAV5;A1E286	Succinyl-CoA:3-ketoacid-coenzyme A transferase;Succinyl-CoA:3-ketoacid coenzyme A transferase 1, mitochondrial	cell-specific
OXR1	Q8N573	Q8N573;Q05CY8;H0YC07	Oxidation resistance protein 1	cell-specific
OXSM	A0A024R2Q9	A0A024R2Q9;Q9NWU1;B4E3Q7	3-oxoacyl-[acyl-carrier-protein] synthase, mitochondrial	cell-specific
OXSR1	O95747	O95747;A0A024R2M7;C9JIG9	Serine/threonine-protein kinase OSR1	cell-specific
P4HA1	Q5VSQ6	Q5VSQ6;P13674	Prolyl 4-hydroxylase subunit alpha-1	cell-specific
PABPN1	H0YJH9	H0YJH9;B4DEH8;G3V4T2;Q86U42	Polyadenylate-binding protein 2	cell-specific
PACS1	A0A024R5H6	A0A024R5H6;Q6VY07	Phosphofurin acidic cluster sorting protein 1	cell-specific
PAF1	Q8N7H5	Q8N7H5;A0A024R0H6	RNA polymerase II-associated factor 1 homolog	cell-specific
PAFAH1B2	P68402	P68402;V9HW44;J3KNE3	Platelet-activating factor acetylhydrolase IB subunit beta	cell-specific
PAFAH1B3	M0R389	M0R389;A0A024R0L6;Q15102;M0QXS6;M0R323;M0QZT2	Platelet-activating factor acetylhydrolase IB subunit gamma	cell-specific
PAGE5	Q96GU1	Q96GU1	P antigen family member 5	cell-specific
PAIP2	D6RA77	D6RA77;Q6FID7;Q49AE6;Q9BPZ3	Polyadenylate-binding protein-interacting protein 2	cell-specific
PAK1IP1	A0A0S2Z5C3	A0A0S2Z5C3;Q9NWT1	p21-activated protein kinase-interacting protein 1	cell-specific
PAK2	A8K5M4	A8K5M4;Q13177	Non-specific serine/threonine protein kinase;Serine/threonine-protein kinase PAK 2;PAK-2p27;PAK-2p34	cell-specific
PANK4	B4DZX1	B4DZX1;A0A0G2JR38;E9PHT6;B4DHW9;Q9NVE7;H0YA31;Q7RTX2;H0YA26	Pantothenate kinase 4	cell-specific
PAPOLA	P51003	P51003;A0A024R6M3;B4DYF4;B4DHB8;G3XAH6	Poly(A) polymerase alpha	cell-specific
PAPSS1	O43252	O43252;Q05BW9;Q4W5H3	Bifunctional 3-phosphoadenosine 5-phosphosulfate synthase 1;Sulfate adenylyltransferase;Adenylyl-sulfate kinase	cell-specific
PAWR	Q96IZ0	Q96IZ0;A0A0B4J260;F8W1M8	PRKC apoptosis WT1 regulator protein	cell-specific
PBDC1	Q9BVG4	Q9BVG4;Q9P0N4	Protein PBDC1	cell-specific
PBXIP1	B4DV94	B4DV94;B4E1J0;B4E0K4;Q96AQ6	Pre-B-cell leukemia transcription factor-interacting protein 1	cell-specific
PC	E9PS68	E9PS68;A0A024R5C5;P11498	Pyruvate carboxylase;Pyruvate carboxylase, mitochondrial	cell-specific
PCCB	P05166	P05166;B7Z8A8;A0A1B2JLU8;C9JQS9;Q59GV0;E9PDR0;E7ETT1;E7EUY3;E7ETT4;E9PEC3;E7EX59;Q9HBR7;F8WBI9;B7Z7U9;E7ENC1;Q86TD7;Q8WVH4	Propionyl-CoA carboxylase beta chain, mitochondrial	cell-specific
PCID2	A0A024RDZ9	A0A024RDZ9;A8K097;A0A024RE04;Q5JVF3	PCI domain-containing protein 2	cell-specific
PCK2	Q6IB91	Q6IB91;A0A0S2Z430;Q16822;A0A0S2Z451;H0YM31;A0A0A0MS74;B4DW73;H0YML5	Phosphoenolpyruvate carboxykinase [GTP], mitochondrial	cell-specific
PCMT1	B7Z972	B7Z972;A0A0A0MRJ6;H7BY58;P22061;F6S8N6	Protein-L-isoaspartate O-methyltransferase;Protein-L-isoaspartate(D-aspartate) O-methyltransferase	cell-specific
PCNP	Q8WW12	Q8WW12	PEST proteolytic signal-containing nuclear protein	cell-specific
PCNT	B4DKV6	B4DKV6;O95613	Pericentrin	cell-specific
PCYOX1	Q584P1	Q584P1;B7Z3Y2;B7Z8A2;Q9UHG3	Prenylcysteine oxidase 1	cell-specific
PCYOX1L	B3KXF9	B3KXF9;E7EVZ5;Q8NBM8	Prenylcysteine oxidase-like	cell-specific
PCYT2	B3KSC8	B3KSC8;I3L1L9;B7Z4W6;I3L1R7;Q99447;I3L3V9;I3L2Q1	Ethanolamine-phosphate cytidylyltransferase	cell-specific
PDCD11	Q14690	Q14690	Protein RRP5 homolog	cell-specific
PDCL3	H7BZP2	H7BZP2;B7Z6S0;Q9H2J4	Phosducin-like protein 3	cell-specific
PDDC1	H0YER3	H0YER3;B7Z1J9;B7ZKW3;B7ZKW4;Q8NB37	Parkinson disease 7 domain-containing protein 1	cell-specific
PDE12	Q6L8Q7	Q6L8Q7;F6T1Q0	2,5-phosphodiesterase 12	cell-specific
PDE6D	Q6IB24	Q6IB24;O43924	Retinal rod rhodopsin-sensitive cGMP 3,5-cyclic phosphodiesterase subunit delta	cell-specific
PDF	A0A024R6Y3	A0A024R6Y3;Q9HBH1	Peptide deformylase, mitochondrial	cell-specific
PDGFRB	Q59F04	Q59F04;A0A1G4P1I6;A8KAM8;I6MBV4;A0A0A7KU15;P09619	Platelet-derived growth factor receptor beta;Receptor protein-tyrosine kinase	cell-specific
PDHA1	A0A024RBX9	A0A024RBX9;P08559;A5YPB6;A5PHJ9;Q53GE3	Pyruvate dehydrogenase E1 component subunit alpha;Pyruvate dehydrogenase E1 component subunit alpha, somatic form, mitochondrial	cell-specific
PDHB	P11177	P11177;C9J634	Pyruvate dehydrogenase E1 component subunit beta, mitochondrial	cell-specific
PDHX	B2R673	B2R673;O00330;H0YD97	Pyruvate dehydrogenase protein X component, mitochondrial	cell-specific
PDIA5	Q14554	Q14554	Protein disulfide-isomerase A5	cell-specific
PDK1	F8WC75	F8WC75;C9JKT3;F8WEJ6;C9IYB4;B7Z7N6;Q53R49;Q15118	[Pyruvate dehydrogenase (acetyl-transferring)] kinase isozyme 1, mitochondrial	cell-specific
PDLIM1	V9HW92	V9HW92;O00151	PDZ and LIM domain protein 1	cell-specific
PDLIM5	B7Z481	B7Z481;A0A024RDE8;Q96HC4;Q9P1D1;H0Y8Y3;A0A0A0MSP3;Q4W5K9;Q59FC9;B7Z8X5	PDZ and LIM domain protein 5	cell-specific
PDRG1	Q9NUG6	Q9NUG6	p53 and DNA damage-regulated protein 1	cell-specific
PDS5A	G1UI16	G1UI16;Q29RF7;B3KMN2;Q96DB6	Sister chromatid cohesion protein PDS5 homolog A	cell-specific
PDS5B	B7Z5S1	B7Z5S1;Q9NTI5	Sister chromatid cohesion protein PDS5 homolog B	cell-specific
PDXDC1	B4DHL7	B4DHL7;H3BND4;Q6P996	Pyridoxal-dependent decarboxylase domain-containing protein 1	cell-specific
PDXP	A0A024R1I3	A0A024R1I3;Q96GD0	Pyridoxal phosphate phosphatase	cell-specific
PEA15	Q6FHL9	Q6FHL9;B1AKZ4;Q15121;B1AKZ5	Astrocytic phosphoprotein PEA-15	cell-specific
PEF1	Q9UBV8	Q9UBV8	Peflin	cell-specific
PELO	A0A024QZR3	A0A024QZR3;B3KPC1;Q9BRX2	Protein pelota homolog	cell-specific
PELP1	A8K548	A8K548;C9JFV4;B4DR36;Q8IZL8;O15451;E7EV54;B4DEX7	Proline-, glutamic acid- and leucine-rich protein 1	cell-specific
PES1	B5MCF9	B5MCF9;B2RDF2;O00541;B3KXD6;B3KTZ6	Pescadillo homolog	cell-specific
PEX14	B7Z4Z4	B7Z4Z4;O75381	Peroxisomal membrane protein PEX14	cell-specific
PEX19	Q5QNY5	Q5QNY5;A0A0S2Z497;P40855;B7Z6I5;H0YJ60	Peroxisomal biogenesis factor 19	cell-specific
PFDN4	Q9NQP4	Q9NQP4;E9PQY2;B2R548	Prefoldin subunit 4	cell-specific
PFKL	P17858	P17858;Q9BSP4;Q7L2M7	ATP-dependent 6-phosphofructokinase, liver type	cell-specific
PGAM5	F5GXG4	F5GXG4;Q96HS1	Serine/threonine-protein phosphatase PGAM5, mitochondrial	cell-specific
PGLS	A0A0K0K1K7	A0A0K0K1K7;O95336;M0R261;M0R1L2	6-phosphogluconolactonase	cell-specific
PGM1	B4DFP1	B4DFP1;P36871;B4DDQ8;B7Z6C2	Phosphoglucomutase-1	cell-specific
PGM2	Q96G03	Q96G03;B4DN40	Phosphoglucomutase-2	cell-specific
PGM3	A0A087WT27	A0A087WT27;J3KN95;B3KN28;O95394;H0Y8I3;H0Y987	Phosphoacetylglucosamine mutase	cell-specific
PGRMC1	O00264	O00264;Q6IB11;U3KQM0	Membrane-associated progesterone receptor component 1	cell-specific
PHAX	Q9H814	Q9H814;B4DPU2	Phosphorylated adapter RNA export protein	cell-specific
PHF14	B4DG57	B4DG57;A0A0U1RRH6;O94880	PHD finger protein 14	cell-specific
PHF5A	A0A024R1U2	A0A024R1U2;Q7RTV0	PHD finger-like domain-containing protein 5A	cell-specific
PHF6	Q5JRC6	Q5JRC6;A0A0D9SGE8;Q8IWS0;B4E138	PHD finger protein 6	cell-specific
PHIP	Q8WWQ0	Q8WWQ0	PH-interacting protein	cell-specific
PI4KB	A0A0B4J1S8	A0A0B4J1S8;Q9UBF8;F8W860	Phosphatidylinositol 4-kinase beta	cell-specific
PICALM	B5BU72	B5BU72;Q13492;A0A024R5P1;A8K5U9;A0A024R5L7	Phosphatidylinositol-binding clathrin assembly protein	cell-specific
PIGK	B1AK81	B1AK81;A6NEM5;Q92643	GPI-anchor transamidase	cell-specific
PIGT	Q969N2	Q969N2;A0A1W2PNP0;A0A1W2PPR6;A0A1W2PPS0;A0A1W2PPC3;A0A1W2PP57;A0A1W2PRZ8;A0A1W2PQN1;B7ZAP3;A0A1W2PP53;B7Z1F1;B7Z3L1;A0A1W2PPQ7;F6W983;A0A1W2PQ52;B7Z1N3;A0A1W2PRH2;A0A1W2PPK4;A0A1W2PP13;A0A1W2PPI8;A0A1W2PQ29;H7C2Y2;A0A1W2PSC5;A0A1W2PR92;A0A1W2PQY1	GPI transamidase component PIG-T	cell-specific
PIK3R4	B2RAJ6	B2RAJ6;A0JP11;Q99570;D6RJ98	Phosphoinositide 3-kinase regulatory subunit 4	cell-specific
PIN1	K7EN45	K7EN45;K7EMU7;B3KUM4;Q13526	Peptidyl-prolyl cis-trans isomerase NIMA-interacting 1	cell-specific
PIN4	H0Y4T6	H0Y4T6;J3KMW3;H0Y8P6;H0Y610;Q9Y237	Peptidyl-prolyl cis-trans isomerase NIMA-interacting 4	cell-specific
PITPNB	B3KYB7	B3KYB7;B2R7P6;A0A0A0MSW4;P48739;B3KYB6	Phosphatidylinositol transfer protein beta isoform	cell-specific
PITRM1	Q5JRX3	Q5JRX3;B4DH07;B4DRW8	Presequence protease, mitochondrial	cell-specific
PJA2	W0S1J7	W0S1J7;O43164	E3 ubiquitin-protein ligase Praja-2	cell-specific
PLA2G15	B4DPU0	B4DPU0;Q8NCC3	Group XV phospholipase A2	cell-specific
PLA2G4A	P47712	P47712;A8K2S1;B4DZI4	Cytosolic phospholipase A2;Phospholipase A2;Lysophospholipase	cell-specific
PLAA	Q9Y263	Q9Y263;E5RIM3	Phospholipase A-2-activating protein	cell-specific
PLBD2	Q8NHP8	Q8NHP8	Putative phospholipase B-like 2;Putative phospholipase B-like 2 32 kDa form;Putative phospholipase B-like 2 45 kDa form	cell-specific
PLD3	Q8IV08	Q8IV08;A0A024R0Q4;B4DEL6	Phospholipase D3	cell-specific
PLD4	B4DI07	B4DI07;F5H2B5;B4DJQ6;Q96BZ4	Phospholipase D4	cell-specific
PLEC	Q15149	Q15149	Plectin	cell-specific
PLIN2	B4DJK9	B4DJK9;Q6FHZ7;Q99541;B4DNH6	Perilipin;Perilipin-2	cell-specific
PLIN3	K7ERZ3	K7ERZ3;A0A140VJN8;O60664	Perilipin-3	cell-specific
PLOD3	B3KQQ3	B3KQQ3;O60568	Procollagen-lysine,2-oxoglutarate 5-dioxygenase 3	cell-specific
PLRG1	O43660	O43660;H0YA24	Pleiotropic regulator 1	cell-specific
PM20D2	Q8IYS1	Q8IYS1	Peptidase M20 domain-containing protein 2	cell-specific
PMPCA	Q10713	Q10713;B4DRK5	Mitochondrial-processing peptidase subunit alpha	cell-specific
PMPCB	Q96CP5	Q96CP5;B3KM34;A8K1E9;G3V0E4;O75439;Q9UG64;B3KQ85;B4DM90	Mitochondrial-processing peptidase subunit beta	cell-specific
PNKP	M0QYH2	M0QYH2;A0A1S5RA93;Q96T60;A0A0D9SFD6;M0R3C8;A0A0D9SFL2	Bifunctional polynucleotide phosphatase/kinase;Polynucleotide 3-phosphatase;Polynucleotide 5-hydroxyl-kinase	cell-specific
PNN	A8K964	A8K964;Q9H307	Pinin	cell-specific
PNO1	Q9NRX1	Q9NRX1;B2R823;F8WBJ6	RNA-binding protein PNO1	cell-specific
PNPO	A0A286YFL3	A0A286YFL3;J3QQV6;J3QQZ9;V9HW45;Q53FP0;Q9NVS9	Pyridoxine-5-phosphate oxidase	cell-specific
PNPT1	Q8TCS8	Q8TCS8	Polyribonucleotide nucleotidyltransferase 1, mitochondrial	cell-specific
POFUT1	B4DUV4	B4DUV4;B4DZS3;Q9H488	GDP-fucose protein O-fucosyltransferase 1	cell-specific
POGZ	B4DSK8	B4DSK8;Q7Z3K3	Pogo transposable element with ZNF domain	cell-specific
POLA2	E9PIQ6	E9PIQ6;Q14181	DNA polymerase alpha subunit B	cell-specific
POLD1	M0QZR8	M0QZR8;Q59FA0;A0A024R4F4;M0R2B7;P28340;Q308M6	DNA polymerase;DNA polymerase delta catalytic subunit	cell-specific
POLD2	B4DP28	B4DP28;A0A087WWF6;P49005;C9IZD2;C9J8Z7;C9JLE1;C9JHC7;F8W8R3	DNA polymerase delta subunit 2	cell-specific
POLD3	Q05BV7	Q05BV7;B7ZAQ5;B4DYZ7;A0A024R5M8;Q15054	DNA polymerase delta subunit 3	cell-specific
POLDIP2	Q9Y2S7	Q9Y2S7;B4DEM9	Polymerase delta-interacting protein 2	cell-specific
POLDIP3	Q96DI9	Q96DI9;F6VRR5;B4E0L0;Q9BY77;B4DMM2;Q8WUT1;F8WCX5;Q659C6	Polymerase delta-interacting protein 3	cell-specific
POLR1B	C9JJG2	C9JJG2;C9JS83;Q9NVC2;Q9H9Y6	DNA-directed RNA polymerase I subunit RPA2	cell-specific
POLR1C	Q96HT3	Q96HT3;O15160;D6RDJ3;E7EQB9	DNA-directed RNA polymerases I and III subunit RPAC1	cell-specific
POLR1D	A0A0R4J2F3	A0A0R4J2F3;P0DPB6	DNA-directed RNA polymerases I and III subunit RPAC2	cell-specific
POLR1E	E7EX70	E7EX70;B4DW33	RNA polymerase I subunit E	cell-specific
POLR2A	P24928	P24928	DNA-directed RNA polymerase II subunit RPB1	cell-specific
POLR2B	C9J2Y9	C9J2Y9;B4DHJ3;P30876;C9J4M6;B4DR40;B4DH29;A0A1W2PPT5	DNA-directed RNA polymerase;DNA-directed RNA polymerase II subunit RPB2	cell-specific
POLR2C	Q6FGR6	Q6FGR6;P19387;B7Z377;B7Z6D1;H3BRR2	DNA-directed RNA polymerase II subunit RPB3	cell-specific
POLR2E	A0A087WVZ9	A0A087WVZ9;A0A0A0MQR7;E5KT65;P19388;B4DJ89;A0A087WWX0	DNA-directed RNA polymerases I, II, and III subunit RPABC1	cell-specific
POLR2G	P62487	P62487	DNA-directed RNA polymerase II subunit RPB7	cell-specific
POLR2H	C9JLU1	C9JLU1;P52434	DNA-directed RNA polymerases I, II, and III subunit RPABC3	cell-specific
POLR3C	E9PHH9	E9PHH9;Q53F76;A0A024R4C1;Q9BUI4;Q9BT08	DNA-directed RNA polymerase III subunit RPC3	cell-specific
POLR3D	D3DSR2	D3DSR2;P05423	DNA-directed RNA polymerase III subunit RPC4	cell-specific
POP1	Q99575	Q99575;Q96F88	Ribonucleases P/MRP protein subunit POP1	cell-specific
POP7	C9JYM0	C9JYM0;O75817	Ribonuclease P protein subunit p20	cell-specific
POU2F3	H0YLC5	H0YLC5;U3KQ96;U3KQN1;H0YNW1;A0A024R0L3;H0YLL6;A0A0C4DG88;B5ME60;A0A0A0MT46;H0YKT2;B3KRE9;A0A0P0GE07;A0A024R8Y2;Q9UKI9;P09086;P14859	POU domain protein;POU domain, class 2, transcription factor 3;POU domain, class 2, transcription factor 2;POU domain, class 2, transcription factor 1	cell-specific
PPA2	Q9H2U2	Q9H2U2;A8K0P2;B4DR66;D6R967;B4DFH3;H0Y9D8	Inorganic pyrophosphatase 2, mitochondrial	cell-specific
PPAN	A8MV53	A8MV53;A0A0A6YYI3;A0A0B4J1V8;Q9NQ55;H7C446	Suppressor of SWI4 1 homolog	cell-specific
PPID	Q6FGM6	Q6FGM6;E5KN59;E5KN55;Q08752	Peptidyl-prolyl cis-trans isomerase D	cell-specific
PPIE	A8KAM9	A8KAM9;Q9UNP9;E9PK21;E9PKY5;B3KSZ1;B4E3F2;E9PEQ6	Peptidyl-prolyl cis-trans isomerase E;Peptidyl-prolyl cis-trans isomerase	cell-specific
PPIF	B2R6X6	B2R6X6;A0A024QZS4;P30405	Peptidyl-prolyl cis-trans isomerase;Peptidyl-prolyl cis-trans isomerase F, mitochondrial	cell-specific
PPIH	H0YEL5	H0YEL5;C9JQD4;Q6FH57;Q6FH36;O43447	Peptidyl-prolyl cis-trans isomerase;Peptidyl-prolyl cis-trans isomerase H	cell-specific
PPM1G	Q6IAU5	Q6IAU5;B2R665;O15355;B4DDC8;B3KXL8	Protein phosphatase 1G	cell-specific
PPME1	A0A140VK39	A0A140VK39;Q9Y570	Protein phosphatase methylesterase 1	cell-specific
PPOX	B3KT30	B3KT30;B4DY76;P50336;H0YFP3	Protoporphyrinogen oxidase	cell-specific
PPP1R12A	B2RAH5	B2RAH5;O14974;F8VZN8;A0A024RBF1	Protein phosphatase 1 regulatory subunit;Protein phosphatase 1 regulatory subunit 12A	cell-specific
PPP1R2	Q6NXS2	Q6NXS2;E7EUI7;E7EMN6;G1AUC5;Q6NXS1;P41236	Protein phosphatase inhibitor 2-like protein 3;Protein phosphatase inhibitor 2	cell-specific
PPP1R7	B5MBZ8	B5MBZ8;C9JD73;C9J177;H7C003;A0A140VK83;Q15435	Protein phosphatase 1 regulatory subunit 7	cell-specific
PPP1R8	Q12972	Q12972;B4E389;A0A0A0MT09;Q38J66;Q561W4	Nuclear inhibitor of protein phosphatase 1;Activator of RNA decay	cell-specific
PPP2R1B	P30154	P30154;A8K8B0;B7Z1G3	Serine/threonine-protein phosphatase 2A 65 kDa regulatory subunit A beta isoform	cell-specific
PPP2R4	C9IZ76	C9IZ76;Q5T949;Q5T948;A6PVN9;F6WIT2;A6PVN5;B4DZF8;Q15257;A6PVN8;A6PVN6	Serine/threonine-protein phosphatase 2A activator	cell-specific
PPP2R5C	Q96B13	Q96B13;Q96L51;Q96L52;Q7L7W2;H0YJ75;Q13362;Q86U13	Serine/threonine-protein phosphatase 2A 56 kDa regulatory subunit gamma isoform	cell-specific
PPP2R5D	B4DSD7	B4DSD7;E9PFR3;A0A024RD11;Q14738;Q59EF0;H0Y8C4;A8K6Y2	Serine/threonine-protein phosphatase 2A 56 kDa regulatory subunit delta isoform	cell-specific
PPP2R5E	B7Z7C0	B7Z7C0;Q86XZ2;Q58EX4;B7Z5X1;Q562F2;B5BTZ7;Q59EK0;Q16537;H0YJZ3	Serine/threonine-protein phosphatase 2A 56 kDa regulatory subunit epsilon isoform	cell-specific
PPP3CA	A0A0S2Z4B5	A0A0S2Z4B5;A0A0S2Z4C6;Q08209;Q9UMM5;E7ETC2	Serine/threonine-protein phosphatase 2B catalytic subunit alpha isoform;Serine/threonine-protein phosphatase	cell-specific
PPP3R1	F6U1T9	F6U1T9;D3YTA9;P63098;H7BYZ3	Calcineurin subunit B type 1	cell-specific
PPP4C	A0A024R625	A0A024R625;P60510;H3BV22;H3BTA2;Q5U086;I3L4X0	Serine/threonine-protein phosphatase;Serine/threonine-protein phosphatase 4 catalytic subunit	cell-specific
PPP6C	A0A024R861	A0A024R861;O00743;B7Z3E2	Serine/threonine-protein phosphatase;Serine/threonine-protein phosphatase 6 catalytic subunit;Serine/threonine-protein phosphatase 6 catalytic subunit, N-terminally processed	cell-specific
PPP6R1	Q9UPN7	Q9UPN7	Serine/threonine-protein phosphatase 6 regulatory subunit 1	cell-specific
PPP6R3	H7BXH2	H7BXH2;E9PKF6;Q5H9R7;A0A024R5F3;B4DTT7	Serine/threonine-protein phosphatase 6 regulatory subunit 3	cell-specific
PPT1	A0A2C9F2P4	A0A2C9F2P4;A0A286YFF7;P50897;E9PSE5;E9PK48;E9PIA8;B4DWU3;Q5T0S4;A0A286YFE3;A0A286YFL8	Palmitoyl-protein thioesterase 1	cell-specific
PPWD1	F5H7P7	F5H7P7;B4DT22;Q96BP3;D6RB19;D6RD43;D6RHV0;D6R9Q1;B4DP34	Peptidylprolyl isomerase domain and WD repeat-containing protein 1	cell-specific
PQBP1	Q4VY28	Q4VY28;A0A0S2Z4V5;O60828;H7C053;A0A0S2Z556	Polyglutamine-binding protein 1	cell-specific
PRCC	A0A0S2Z483	A0A0S2Z483;A0A0S2Z470;Q96FT4;A0A0S2Z456;Q92733	Proline-rich protein PRCC	cell-specific
PRCP	B7Z7Q6	B7Z7Q6;A0A024R5L0;P42785;E9PL49;E9PLY4;E9PNF7;B3KR26;E9PQB5;E9PL85;E9PNJ1;E9PQN3;E9PKN6;E9PIG4	Lysosomal Pro-X carboxypeptidase	cell-specific
PRDX3	P30048	P30048;Q53HC2	Thioredoxin-dependent peroxide reductase, mitochondrial	cell-specific
PREB	F8WCS5	F8WCS5;B5MC98;A8K813;Q9HCU5	Prolactin regulatory element-binding protein	cell-specific
PREP	Q9UM02	Q9UM02;B2RAH7;P48147	Prolyl endopeptidase	cell-specific
PREPL	Q4J6C6	Q4J6C6	Prolyl endopeptidase-like	cell-specific
PRKAA1	Q96E92	Q96E92;B2RA25;A0MZF5;A0A087WXX9;P54646;Q13131	5-AMP-activated protein kinase catalytic subunit alpha-2;5-AMP-activated protein kinase catalytic subunit alpha-1	cell-specific
PRKACA	A8K8B9	A8K8B9;A0A024R7J0;P17612;Q15136;B7Z708;K7ERP6;B7ZA00;A0A087WVC4;B2RB89;A0A0A0MS54;B4E2L0;P22694	cAMP-dependent protein kinase catalytic subunit alpha;cAMP-dependent protein kinase catalytic subunit beta	cell-specific
PRKAG1	F8VYY9	F8VYY9;A0A024R125;P54619;F8VPF5;F8VVA3;H0YIC9	5-AMP-activated protein kinase subunit gamma-1	cell-specific
PRKAR2A	A0A0S2Z472	A0A0S2Z472;A8KAH7;A0A024R2W3;P13861;H7C1L0	cAMP-dependent protein kinase type II-alpha regulatory subunit	cell-specific
PRKCA	J3KRN5	J3KRN5;Q7Z727;Q59FI5;Q2TSD3;L7RSM7;A0A169TED2;P17252	Protein kinase C;Protein kinase C alpha type	cell-specific
PRKCD	A0A024R328	A0A024R328;Q05655;C9JZU8;C9J9P1;C9K0E3;B4DFV1	Protein kinase C delta type;Protein kinase C delta type;Protein kinase C delta type regulatory subunit;Protein kinase C delta type catalytic subunit;Protein kinase C	cell-specific
PRKCSH	K7ELL7	K7ELL7;B4DJQ5;A0A024R7F1;P14314;A0A0S2Z4W7;A0A0S2Z4D8	Glucosidase 2 subunit beta	cell-specific
PRKD2	B4DTS2	B4DTS2;Q9BZL6;Q8N2H2;B4E125	Serine/threonine-protein kinase;Serine/threonine-protein kinase D2;Protein kinase C	cell-specific
PRKRA	F8WEG8	F8WEG8;G5E9Q4;C9JMM3;O75569	Interferon-inducible double-stranded RNA-dependent protein kinase activator A	cell-specific
PRMT3	B4DP44	B4DP44;A0A0A0MSN7;B4DWB1;Q8WUV3;O60678	Protein arginine N-methyltransferase 3	cell-specific
PRMT5	B2RDD7	B2RDD7;O14744;B4DV00;H0YJX6	Protein arginine N-methyltransferase 5;Protein arginine N-methyltransferase 5;Protein arginine N-methyltransferase 5, N-terminally processed	cell-specific
PROSC	E5RFX7	E5RFX7;E5RG77;B3KMP6;D3DSW3;O94903;H0YBG2;A8K520	Proline synthase co-transcribed bacterial homolog protein	cell-specific
PRPF3	B4DLS8	B4DLS8;B2R791;O43395;Q53GV6;B4DM28	U4/U6 small nuclear ribonucleoprotein Prp3	cell-specific
PRPF31	B4DWW8	B4DWW8;E7EVX8;Q8WWY3;E7EU94;E7ESX0;E7EN72	U4/U6 small nuclear ribonucleoprotein Prp31	cell-specific
PRPF4	Q6IAP9	Q6IAP9;Q5T1M7;B2R7V4;Q59EL4;O43172	U4/U6 small nuclear ribonucleoprotein Prp4	cell-specific
PRPF4B	H0YDJ3	H0YDJ3;B4DZQ5;A0A024QZY5;Q13523;D3DWH5	Serine/threonine-protein kinase PRP4 homolog	cell-specific
PRPF6	O94906	O94906	Pre-mRNA-processing factor 6	cell-specific
PRPS2	A0A140VK41	A0A140VK41;P11908;B2R860;H7C540	Ribose-phosphate pyrophosphokinase 2	cell-specific
PRPSAP1	A0A024R8M4	A0A024R8M4;Q14558;C9J168;B4DP31	Phosphoribosyl pyrophosphate synthase-associated protein 1	cell-specific
PRPSAP2	O60256	O60256;A0A024QYY3;B2R7R5;E7EPA1;I3L0S1;C9K0K7;C9JJS3;C9JDU5	Phosphoribosyl pyrophosphate synthase-associated protein 2	cell-specific
PRRC1	Q96M27	Q96M27	Protein PRRC1	cell-specific
PRRC2A	P48634	P48634;A0A1U9X975;A0A1U9X9A9;A0A1U9X996;A0A1U9X999;A0A1U9X985;A0A1U9X977;A0A1U9X982;A0A1U9X974;A0A1U9X993;A0A1U9X972;A0A1U9X987;A0A1U9X9A5;A0A1U9X988;A0A1U9X998	Protein PRRC2A	cell-specific
PRRC2C	E7EPN9	E7EPN9;Q9Y520;B4DQN8;H7C5N8	Protein PRRC2C	cell-specific
PSIP1	Q05CM9	Q05CM9;O75475	PC4 and SFRS1-interacting protein	cell-specific
PSMA1	P25786	P25786;V9HW55;F5GX11	Proteasome subunit alpha type-1	cell-specific
PSMA2	Q53GF5	Q53GF5;A0A024RA52;P25787;C9JCK5	Proteasome subunit alpha type;Proteasome subunit alpha type-2	cell-specific
PSMA5	Q5IST5	Q5IST5;Q5U0A0;A0A109NGN6;P28066	Proteasome subunit alpha type;Proteasome subunit alpha type-5	cell-specific
PSMB1	Q53FT8	Q53FT8;A0A140VK45;P20618;Q59GN1	Proteasome subunit beta type;Proteasome subunit beta type-1	cell-specific
PSMB10	J3QL48	J3QL48;J3QQN1;Q6IB22;P40306	Proteasome subunit beta type;Proteasome subunit beta type-10	cell-specific
PSMB2	B7Z478	B7Z478;A0A140VJS6;P49721;A0A087WVV1;Q59FJ0	Proteasome subunit beta type-2;Proteasome subunit beta type	cell-specific
PSMB4	A0A140VK46	A0A140VK46;P28070;Q5IST4	Proteasome subunit beta type-4	cell-specific
PSMB5	P28074	P28074;H0YJM8	Proteasome subunit beta type-5	cell-specific
PSMB7	Q5TBG5	Q5TBG5;Q86U62;Q6IBT1;E9KL30;B2RAQ9;Q99436	Proteasome subunit beta type;Proteasome subunit beta type-7	cell-specific
PSMB8	Q6FHU0	Q6FHU0;X5D2R7;X5CMJ9;P28062	Proteasome subunit beta type;Proteasome subunit beta type-8	cell-specific
PSMB9	A2ACR1	A2ACR1;A0A0G2JJA7;A0A1U9X8E3;A0A1U9X8E2;A0A1U9X8D7;P28065	Proteasome subunit beta type;Proteasome subunit beta type-9	cell-specific
PSMC1	Q53XL8	Q53XL8;Q53HB3;P62191	26S protease regulatory subunit 4	cell-specific
PSMD10	O75832	O75832;B1AJY7;B1AJY5	26S proteasome non-ATPase regulatory subunit 10	cell-specific
PSMD14	A0A140VKF2	A0A140VKF2;O00487;Q4ZG77	26S proteasome non-ATPase regulatory subunit 14	cell-specific
PSMD8	R4GMR5	R4GMR5;V9HW09;P48556;B4E2Y4;K7EJR3;Q5U0B3;K7EJC1	26S proteasome non-ATPase regulatory subunit 8	cell-specific
PSMD9	F5H5V4	F5H5V4;F5GX23;J3KN29;O00233;F5H7X1	26S proteasome non-ATPase regulatory subunit 9	cell-specific
PSME3	V9HWJ8	V9HWJ8;A0A024R203;P61289;K7ENH2;K9J957;Q6FHK7;B3KQ25;K7ESG5;K7EMD0;K7EPX6;K7EKR3;J7FRP4;A0A087WTV2	Proteasome activator complex subunit 3	cell-specific
PSPC1	A0A024RDP4	A0A024RDP4;B4DWI8;Q8WXF1;X6RDA4	Paraspeckle component 1	cell-specific
PSPH	C9JBI3	C9JBI3;Q53EY1;A0A024RDL3;A0A024RDL9;P78330	Phosphoserine phosphatase	cell-specific
PTBP3	A0A024R163	A0A024R163;O95758	Polypyrimidine tract-binding protein 3	cell-specific
PTGES2	Q9H7Z7	Q9H7Z7;B3KPZ2;B4DWP1;A6NHH0;X6RJ95	Prostaglandin E synthase 2;Prostaglandin E synthase 2 truncated form	cell-specific
PTK2B	Q14289	Q14289;Q59GM4	Protein-tyrosine kinase 2-beta	cell-specific
PTPMT1	B4DGK8	B4DGK8;E9PQM0;Q8WUK0	Phosphatidylglycerophosphatase and protein-tyrosine phosphatase 1	cell-specific
PTPN11	Q06124	Q06124;B3GUD5;A0A1W2PPU4	Tyrosine-protein phosphatase non-receptor type 11	cell-specific
PTRH2	J3KQ48	J3KQ48;Q96ME4;Q9Y3E5	Peptidyl-tRNA hydrolase 2, mitochondrial	cell-specific
PUF60	A0A0J9YYL3	A0A0J9YYL3;A0A0J9YVP6;A0A0J9YVR6;E9PQ56;A0A0J9YXJ8;A0A0J9YXX5;Q9UHX1;E9PN18;A0A0J9YWM1;H0YEM1;E9PMU7	Poly(U)-binding-splicing factor PUF60	cell-specific
PURB	Q96QR8	Q96QR8	Transcriptional activator protein Pur-beta	cell-specific
PUS1	A0A024RBS6	A0A024RBS6;F5H1S9;G8JLB3;E5KMT6;E5KMT5;Q9Y606;F5GXL3	tRNA pseudouridine synthase;tRNA pseudouridine synthase A, mitochondrial	cell-specific
PWP2	Q15269	Q15269;A0A0B4J2E5	Periodic tryptophan protein 2 homolog	cell-specific
PYCR1	P32322	P32322;A0A024R8U9;A0A1B2JLU7;E7D7X9;E7D7Y0;E2QRB3;Q2TU78;B7Z8T1;Q8TBX0	Pyrroline-5-carboxylate reductase 1, mitochondrial;Pyrroline-5-carboxylate reductase	cell-specific
PYCR2	A0A0S2Z5U6	A0A0S2Z5U6;Q96C36;A0A087WTV6;A0A024R3Q9;Q4W8W1;A0A087WZR9;B3KMB7;J3KR12;B4DQK8	Pyrroline-5-carboxylate reductase 2;Pyrroline-5-carboxylate reductase	cell-specific
QARS	P47897	P47897;A8K3A8;Q53HS0;A0A1B0GVU9;Q96AW5;A0A0U1RQT0;B4DNN3;B7Z840;A0A0U1RQU2;A0A0U1RQM8	Glutamine--tRNA ligase	cell-specific
QDPR	A0A140VKA9	A0A140VKA9;P09417;H0Y8F7;B7Z415;D6RGG7	Dihydropteridine reductase	cell-specific
QKI	F5GXS8	F5GXS8;F5GYM3;Q96PU8;F5H5U6;F5H8C8;H0YG47	Protein quaking	cell-specific
QPRT	C9JCJ5	C9JCJ5;V9HWJ5;Q15274	Nicotinate-nucleotide pyrophosphorylase [carboxylating]	cell-specific
QRICH1	Q9NXG9	Q9NXG9;A1L3Z9;Q2TAL8;Q9H9Z1	Glutamine-rich protein 1	cell-specific
QTRT1	B2RAR3	B2RAR3;Q9BXR0;K7EL95;Q71RF8	Queuine tRNA-ribosyltransferase	cell-specific
QTRTD1	Q9H974	Q9H974	Queuine tRNA-ribosyltransferase subunit QTRTD1	cell-specific
RAB18	Q9NP72	Q9NP72;Q59EW3;Q5W0J0;A0A087X163;B7Z5V3;B7Z4P9;H0Y6T8	Ras-related protein Rab-18	cell-specific
RAB3GAP1	Q15042	Q15042;B9A6J2;D3DP75	Rab3 GTPase-activating protein catalytic subunit	cell-specific
RAB3GAP2	Q9H2M9	Q9H2M9	Rab3 GTPase-activating protein non-catalytic subunit	cell-specific
RABEP2	Q49AT6	Q49AT6;B4DHR0;B3KRW4;Q9H5N1	Rab GTPase-binding effector protein 2	cell-specific
RABGGTA	H0YLH3	H0YLH3;Q6FHF7;Q92696;D3DS70;B4E069;Q7Z2Z4	Geranylgeranyl transferase type-2 subunit alpha	cell-specific
RABL6	Q8WYT4	Q8WYT4;G3V154;B3KSV0;F2Z2T0;Q9NWD6;B3KXX7;H0Y4Z8;Q3YEC7	Rab-like protein 6	cell-specific
RAD21	A0A024R9J0	A0A024R9J0;O60216	Double-strand-break repair protein rad21 homolog	cell-specific
RAD23A	A8K1J3	A0A024R7G8;P54725;B4DDJ7	UV excision repair protein RAD23	cell-specific
RAD50	E7ESD9	E7ESD9;A8K3I2;E7EN38;Q32P42;Q92878	DNA repair protein RAD50	cell-specific
RAE1	E9PPG9	E9PPG9;E9PQ57;P78406;B0QZ36;Q5J8M4	mRNA export factor	cell-specific
RALY	Q53GL6	Q53GL6;A8K4T9;Q9UKM9;Q5QPL9	RNA-binding protein Raly	cell-specific
RANBP2	P49792	P49792	E3 SUMO-protein ligase RanBP2	cell-specific
RANBP3	K7EIJ4	K7EIJ4;B7Z5P4;Q308M8;B7Z7F3;Q53GE1;Q9H6Z4	Ran-binding protein 3	cell-specific
RANGAP1	A0A024R1U0	A0A024R1U0;P46060;B4DY16;B4E0U0	Ran GTPase-activating protein 1	cell-specific
RAP1GDS1	P52306	P52306;B7Z4M5;Q6U7G8;B7Z2V8;B3KNU0;D6RHH8	Rap1 GTPase-GDP dissociation stimulator 1	cell-specific
RASA1	Q7Z4M2	Q7Z4M2;Q05CU5;B4DTL8;Q59GK3;E9PGC0;B4DTX4;P20936	Ras GTPase-activating protein 1	cell-specific
RAVER1	A0A087WZ13	A0A087WZ13;E9PAU2;Q8IY67	Ribonucleoprotein PTB-binding 1	cell-specific
RB1	B4DRB3	B4DRB3;B4DTN0;A0A024RDV3;Q59HH0;P06400	Retinoblastoma-associated protein	cell-specific
RBBP5	B4DMM7	B4DMM7;A0A024R9B5;Q15291	Retinoblastoma-binding protein 5	cell-specific
RBM14	A0A0S2Z4Z0	A0A0S2Z4Z0;Q96PK6;Q59GV2	RNA-binding protein 14	cell-specific
RBM15	A0A087WWP4	A0A087WWP4;Q96T37	Putative RNA-binding protein 15	cell-specific
RBM17	Q5W009	Q5W009;Q96I25	Splicing factor 45	cell-specific
RBM19	Q9Y4C8	Q9Y4C8;A0A024RBL4	Probable RNA-binding protein 19	cell-specific
RBM22	Q9NW64	Q9NW64;E5RJW4;E5RHA8	Pre-mRNA-splicing factor RBM22	cell-specific
RBM26	A0A087X0H9	A0A087X0H9;Q5T8P6	RNA-binding protein 26	cell-specific
RBM27	B3KY61	B3KY61;U3KPZ7;Q9P2N5;Q05DK9;D3DQF6	RNA-binding protein 27	cell-specific
RBM28	A0A024R753	A0A024R753;Q9NW13	RNA-binding protein 28	cell-specific
RBM3	A0A024QYX3	A0A024QYX3;P98179	RNA-binding protein 3	cell-specific
RBM4	A8K9U0	A8K9U0;Q9BWF3;E9PB51	RNA-binding protein 4	cell-specific
RBM42	K7EQ03	K7EQ03;K7EP90;Q9BTD8	RNA-binding protein 42	cell-specific
RBM6	F8WF63	F8WF63;B4DNY1;B3KSK6;F8WCA5;E9PGM9;A8K6Q4;P78332	RNA-binding protein 6	cell-specific
RBM7	Q6IRX3	Q6IRX3;J3KPD3;Q9Y580;F5H606;G3V1T9;I3L521;F5GXV8;Q59EQ8;F5GY08	RNA-binding protein 7	cell-specific
RBM8A	Q9Y5S9	Q9Y5S9;A0A023T787	RNA-binding protein 8A	cell-specific
RBMX	P38159	P38159;H0Y6E7;H3BT71;H3BR27;B4E352;Q2VIN3;Q96E39	RNA-binding motif protein, X chromosome;RNA-binding motif protein, X chromosome, N-terminally processed;RNA binding motif protein, X-linked-like-1	cell-specific
RBX1	P62877	P62877	E3 ubiquitin-protein ligase RBX1;E3 ubiquitin-protein ligase RBX1, N-terminally processed	cell-specific
RCC1	Q5T081	Q5T081;A0A0S2Z3I4;A0A0S2Z404;P18754;C9JRH2;C9JMJ4;C9J3R0;C9JQZ4;C9JW69	Regulator of chromosome condensation	cell-specific
RCN1	Q15293	Q15293;V9HW95;Q5J7V8	Reticulocalbin-1	cell-specific
RCN2	Q14257	Q14257;H0YL43;A8MXP8	Reticulocalbin-2	cell-specific
RDH11	A0A0S2Z575	A0A0S2Z575;A0A0S2Z583;Q8TC12	Retinol dehydrogenase 11	cell-specific
RECQL	A0A024RAV2	A0A024RAV2;P46063	ATP-dependent DNA helicase Q1	cell-specific
REL	B4E1P2	B4E1P2;Q04864	Proto-oncogene c-Rel	cell-specific
REPS1	E9PMG1	E9PMG1;B2R7D3;H0YDT0;Q96D71;Q59GG6	RalBP1-associated Eps domain-containing protein 1	cell-specific
RER1	Q5T092	Q5T092;A0A0A0MR06;Q5T091;Q5T094;Q9P0H9;O15258;Q5T093;Q6IBJ7	Protein RER1	cell-specific
REXO2	H0YG54	H0YG54;H0YGR4;Q9Y3B8;F5GYG5	Oligoribonuclease, mitochondrial	cell-specific
RFC1	P35251	P35251	Replication factor C subunit 1	cell-specific
RFC2	Q75MT5	Q75MT5;B5BUD2;P35250;H7C5S7;H7C5P1;H7C5Q7;F8WC37;H7C5A0;H7C5G4	Replication factor C subunit 2	cell-specific
RFC3	Q53HK8	Q53HK8;A0A024RDQ8;P40938;B4DKE6;Q5U0C2;A0A087X270	Replication factor C subunit 3	cell-specific
RFC4	C9JXZ7	C9JXZ7;C9JTT7;C9J8M3;C9JZI1;P35249;C9JGY5;F8WE44	Replication factor C subunit 4	cell-specific
RFC5	C9JH72	C9JH72;Q6LES9;A8K3S0;Q59GW7;P40937;F5H304;E9PEP3;F5H5S0;F5H0U6;A8K4Z2	Replication factor C subunit 5	cell-specific
RHEB	C9J931	C9J931;Q6NZ61;A8K005;A0A090N900;Q15382;C9J469	GTP-binding protein Rheb	cell-specific
RIC8A	Q9NPQ8	Q9NPQ8;E9PSI0	Synembryn-A	cell-specific
RING1	B4DVB5	B4DVB5;A0A024RCR9;B4DW57;A0A1U9X8F2;A0A1U9X8F1;Q06587	E3 ubiquitin-protein ligase RING1	cell-specific
RIOK2	Q9BVS4	Q9BVS4;H0Y919;Q9NVB0	Serine/threonine-protein kinase RIO2	cell-specific
RMDN3	B3KUI4	B3KUI4;A0A024R9P6;Q96TC7;H0YNE5;H0YLG5;H0YMB1	Regulator of microtubule dynamics protein 3	cell-specific
RNASEH2A	Q6UQL6	Q6UQL6;Q6IBG3;O75792	Ribonuclease;Ribonuclease H2 subunit A	cell-specific
RNASEH2B	A0A087WXR7	A0A087WXR7;Q5TBB1	Ribonuclease H2 subunit B	cell-specific
RNF114	A0A096LNT1	A0A096LNT1;A0A096LNN8;A0A096LPF9;B4DLW5;A0A096LNV3;A0A096LP02;Q9Y508	E3 ubiquitin-protein ligase RNF114	cell-specific
RNF126	O60372	O60372;Q9NPN4;K7EIY6;A8K0Q1;A0A024R206;Q9BV68	E3 ubiquitin-protein ligase RNF126	cell-specific
RNF2	X6RFN3	X6RFN3;Q99496	E3 ubiquitin-protein ligase RING2	cell-specific
RNF20	Q5VTR2	Q5VTR2;Q05DC0;C9J0A5;C9JXC9	E3 ubiquitin-protein ligase BRE1A	cell-specific
RNF40	A0A0S2Z4Z2	A0A0S2Z4Z2;H3BP71;A8K6K1;A0A0S2Z537;A0A024QZG0;O75150;H3BS50;B3KQV1;B4DMM1	E3 ubiquitin-protein ligase BRE1B	cell-specific
RNMT	K7EP06	K7EP06;Q05D80;A8K946;O43148;B7Z8S9;B7Z3U8	mRNA cap guanine-N7 methyltransferase	cell-specific
RNPEP	Q7RU04	Q7RU04;Q9H4A4;A6NKB8;A0A087WU27	Aminopeptidase B	cell-specific
RNPS1	H3BV80	H3BV80;H3BMS0;H3BMM9;H3BTC0;D3DU92;Q15287;H3BPG5;A0A024R9P1	RNA-binding protein with serine-rich domain 1	cell-specific
ROCK2	Q14DU5	Q14DU5;B4DRJ9;E9PF63;O75116	Rho-associated protein kinase 2	cell-specific
RPA1	P27694	P27694;I3L4R8	Replication protein A 70 kDa DNA-binding subunit;Replication protein A 70 kDa DNA-binding subunit, N-terminally processed	cell-specific
RPA3	B5MC59	B5MC59;A4D105;P35244	Replication protein A 14 kDa subunit	cell-specific
RPAP3	Q9H6T3	Q9H6T3	RNA polymerase II-associated protein 3	cell-specific
RPE	F8WBT4	F8WBT4;C9J9T0;C9IZU8;Q96AT9	Ribulose-phosphate 3-epimerase	cell-specific
RPIA	P49247	P49247	Ribose-5-phosphate isomerase	cell-specific
RPL29	A0A024R326	A0A024R326;Q6IPI1;P47914	60S ribosomal protein L29	cell-specific
RPL34	A0A024RDH8	A0A024RDH8;P49207	60S ribosomal protein L34	cell-specific
RPL36A	B2R4V2	B2R4V2;H0Y5B4;H7BZ11;J3KQN4;Q969Q0;P83881;R4GN19	60S ribosomal protein L36a-like;60S ribosomal protein L36a	cell-specific
RPL37A	C9J4Z3	C9J4Z3;P61513;M0R0A1;Q6P4E4;E9PEL3;M0R2L6	60S ribosomal protein L37a	cell-specific
RPL38	A0A024R8P8	A0A024R8P8;P63173;J3KSP2;J3KT73;J3QL01	60S ribosomal protein L38	cell-specific
RPL7L1	B3KMP5	B3KMP5;A8K5J5;A0A024RD36;Q6DKI1;R4GMU7	60S ribosomal protein L7-like 1	cell-specific
RPP30	Q5VU10	Q5VU10;Q5VU11;P78346;B4DJR3	Ribonuclease P protein subunit p30	cell-specific
RPP40	X6RLL4	X6RLL4;A0A087X1N3;O75818	Ribonuclease P protein subunit p40	cell-specific
RPRD1B	Q9NQG5	Q9NQG5;A2A2M0	Regulation of nuclear pre-mRNA domain-containing protein 1B	cell-specific
RPRD2	Q5VT52	Q5VT52	Regulation of nuclear pre-mRNA domain-containing protein 2	cell-specific
RPS15	K7EM56	K7EM56;A0A0B4J2B4;S4R417;K7ELC2;P62841;S4R456;K7EJ78;K7EQJ5	40S ribosomal protein S15	cell-specific
RPS29	P62273	P62273;A0A087WTT6	40S ribosomal protein S29	cell-specific
RPS6KA3	P51812	P51812;B4DKZ2;B4DG22;B7ZB17	Ribosomal protein S6 kinase alpha-3	cell-specific
RPTOR	Q8N122	Q8N122	Regulatory-associated protein of mTOR	cell-specific
RQCD1	D5MQE1	D5MQE1;B2RE59;Q92600;F8WBZ6	Cell differentiation protein RCD1 homolog	cell-specific
RRAGA	Q7L523	Q7L523;Q5VZM2	Ras-related GTP-binding protein A;Ras-related GTP-binding protein B	cell-specific
RRBP1	A0A0A0MRV0	A0A0A0MRV0;A7BI36;Q9P2E9;A1A5C4;A0A087WVV2;F8W7S5	Ribosome-binding protein 1	cell-specific
RRM1	B4DNN4	B4DNN4;P23921;B4E0I8;Q53GZ5;B4DXD1;E9PL69;B4DXB0;B4DS95	Ribonucleoside-diphosphate reductase;Ribonucleoside-diphosphate reductase large subunit	cell-specific
RRP1	Q96J73	Q96J73;B4DZM3;Q6PJJ2;Q53FR7;P56182	Ribosomal RNA processing protein 1 homolog A	cell-specific
RRP12	B3KY97	B3KY97;B3KMR5;Q5JTH9	RRP12-like protein	cell-specific
RRP1B	Q14684	Q14684;Q6PJM8	Ribosomal RNA processing protein 1 homolog B	cell-specific
RRP8	O43159	O43159;E9PPY3	Ribosomal RNA-processing protein 8	cell-specific
RRP9	O43818	O43818	U3 small nucleolar RNA-interacting protein 2	cell-specific
RSF1	H7C306	H7C306;Q05DG0;H0YER1;Q96T23	Remodeling and spacing factor 1	cell-specific
RSU1	Q15404	Q15404;Q32Q10;B0YJ73	Ras suppressor protein 1	cell-specific
RTCA	A8K8K1	A8K8K1;O00442;B4DSL0	RNA 3-terminal phosphate cyclase	cell-specific
RTN3	A0A024R5C4	A0A024R5C4;B7Z4M1;B7Z361;B7Z3E3;B7Z8W8;O95197	Reticulon;Reticulon-3	cell-specific
RUFY1	A8K7B1	A8K7B1;Q96T51;H0Y9Y8;J3KPP6	RUN and FYVE domain-containing protein 1	cell-specific
SAAL1	H0YDM3	H0YDM3;J3KND1;G1UCX3;B3KVU5;E9PRZ1;Q96ER3	Protein SAAL1	cell-specific
SAE1	A0A024R0R4	A0A024R0R4;Q9UBE0;M0QZS6;B3KNJ4;B4DY66;M0QX65	SUMO-activating enzyme subunit 1;SUMO-activating enzyme subunit 1, N-terminally processed	cell-specific
SAFB	B7Z1C7	B7Z1C7;B7Z2F6;B7Z2Z1;B7Z5X3;B7ZLP5;A8K329;Q15424;A0PJ47	Scaffold attachment factor B1	cell-specific
SAFB2	Q14151	Q14151	Scaffold attachment factor B2	cell-specific
SAMD9	C9JKF1	C9JKF1;Q5K651	Sterile alpha motif domain-containing protein 9	cell-specific
SAMHD1	Q9Y3Z3	Q9Y3Z3	Deoxynucleoside triphosphate triphosphohydrolase SAMHD1	cell-specific
SAP30BP	J3KS14	J3KS14;F5H478;B7Z4X9;J3KRU5;X6R3T8;J3QLH3;A0A024R8R0;J3QQJ0;Q9UHR5	SAP30-binding protein	cell-specific
SAR1B	D6R9R5	D6R9R5;Q9H029;D6RD69;Q53F37;Q9Y6B6;D6RDB2	GTP-binding protein SAR1b	cell-specific
SARNP	Q567R9	Q567R9;H0YHG0;P82979;F8VZQ9	SAP domain-containing ribonucleoprotein	cell-specific
SARS	Q0VGA5	Q0VGA5;Q53HA4;Q5T5C7;P49591	Serine--tRNA ligase, cytoplasmic	cell-specific
SART1	O43290	O43290;B4DDH9	U4/U6.U5 tri-snRNP-associated protein 1	cell-specific
SART3	Q15020	Q15020;B4DYA2;F8VV04;B4DRG9;B4E3R6	Squamous cell carcinoma antigen recognized by T-cells 3	cell-specific
SBDS	A0A0S2Z5I7	A0A0S2Z5I7;A0A087X020;Q9Y3A5;A0A0S2Z5F7;F8WE72	Ribosome maturation protein SBDS	cell-specific
SCAF1	A0A024QZH6	A0A024QZH6;Q9H7N4	Splicing factor, arginine/serine-rich 19	cell-specific
SCAF11	Q05BS8	Q05BS8;A0A0A0MTP7;B4DZM2;B2RA91;F8VXG7;Q99590	Protein SCAF11	cell-specific
SCFD1	B7Z738	B7Z738;Q53GW1;Q8WVM8;B7Z5N7	Sec1 family domain-containing protein 1	cell-specific
SCML2	B4DZR9	B4DZR9;Q9UQR0;B4DRC2	Sex comb on midleg-like protein 2	cell-specific
SCOC	A0A0C4DGB0	A0A0C4DGB0;Q9UIL1	Short coiled-coil protein	cell-specific
SCP2	B2R761	B2R761;P22307;H0YD06;B4E0J3;H0YF61	Non-specific lipid-transfer protein	cell-specific
SCPEP1	Q9HB40	Q9HB40;I3L506;I3L4Z9;I3L4Z3;Q9H2J9;B4DP22	Retinoid-inducible serine carboxypeptidase	cell-specific
SCYL1	E9PPN3	E9PPN3;E9PS17;E9PK59;Q96KG9	N-terminal kinase-like protein	cell-specific
SCYL2	H0YIK6	H0YIK6;Q9NWE9;F8VSC5;A0A0U1RQQ9;Q6P3W7	SCY1-like protein 2	cell-specific
SDF2	Q99470	Q99470;Q6IBU4;K7ELI9	Stromal cell-derived factor 2	cell-specific
SDF4	H0Y3T6	H0Y3T6;G3V1E2;A0A024R0A9;A0A024R084;Q9BRK5	45 kDa calcium-binding protein	cell-specific
SDHAF2	F5GYJ5	F5GYJ5;Q9NX18	Succinate dehydrogenase assembly factor 2, mitochondrial	cell-specific
SDHB	P21912	P21912;A0A087WXX8;A0A087WWT1	Succinate dehydrogenase [ubiquinone] iron-sulfur subunit, mitochondrial	cell-specific
SDSL	H0YID3	H0YID3;A0A024RBL2;Q96GA7	Serine dehydratase-like	cell-specific
SEC11A	H0YNG3	H0YNG3;Q6IAM7;A0A024RC78;P67812;H0YNX5;H0YKT4;H0YNA5;Q7Z4Z6	Signal peptidase complex catalytic subunit SEC11;Signal peptidase complex catalytic subunit SEC11A;Signal peptidase I	cell-specific
SEC11C	A0A0A0MR04	A0A0A0MR04;B4DI03;K7EJQ7;Q9BY50	Signal peptidase complex catalytic subunit SEC11;Signal peptidase complex catalytic subunit SEC11C	cell-specific
SEC16A	A4QN19	A4QN19;A4QN18;F1T0I1;J3KNL6;O15027;X6RGP5;A0A0C4DH09	Protein transport protein Sec16A	cell-specific
SEC22B	A0A087X1A9	A0A087X1A9;O75396	Vesicle-trafficking protein SEC22b	cell-specific
SEC23A	F5H365	F5H365;Q15436;B4E0Q9;B4DSQ5;B4DF60	Protein transport protein Sec23A	cell-specific
SEC23IP	B4DWG1	B4DWG1;B3KM47;Q9Y6Y8;H7C0V8	SEC23-interacting protein	cell-specific
SEC24A	B4E205	B4E205;O95486	Protein transport protein Sec24A	cell-specific
SEC24B	B4E2E1	B4E2E1;O95487	Protein transport protein Sec24B	cell-specific
SEC24C	B4DSN3	B4DSN3;G5EA31;A0A024QZM6;P53992	Protein transport protein Sec24C	cell-specific
SEC24D	B3KM89	B3KM89;O94855;A8K6V0;E9PDM8;Q49AI3;E9PC44	Protein transport protein Sec24D	cell-specific
SEC61G	A0A024QYZ0	A0A024QYZ0;P60059	Protein transport protein Sec61 subunit gamma	cell-specific
SEH1L	Q96EE3	Q96EE3;K7ENI5;K7ELV2;K7EP88	Nucleoporin SEH1	cell-specific
SELENOF	A0A087X1G7	A0A087X1G7;A0A0B4J1S4;O60613	15 kDa selenoprotein	cell-specific
SEPHS1	P49903	P49903;B4DLS1	Selenide, water dikinase 1	cell-specific
SEPT1	J3KNL2	J3KNL2;Q8WYJ6	Septin-1	cell-specific
SEPT9	Q9UHD8	Q9UHD8;A0A024R8V0;A0A0S2Z5A5;A0A024R8Q0;Q1WWK5	Septin-9	cell-specific
SERPINH1	P50454	P50454;A0A024R5K8;A8K259;B4DN87;E9PK86;E9PPV6;E9PR70;E9PMI5;E9PNX1;Q9NPA9;E9PRS3;E9PIG2;E9PJH8	Serpin H1	cell-specific
SESN2	P58004	P58004	Sestrin-2	cell-specific
SETD6	B4E3Q8	B4E3Q8;E9PC53;H7C3N0;J3QT10;Q8TBK2	N-lysine methyltransferase SETD6	cell-specific
SETSIP	A0A0C4DFV9	A0A0C4DFV9;B2RCX0;A0A024R895;Q5VXV3;A0A087X027;Q01105;P0DME0	Protein SET;Protein SETSIP	cell-specific
SF1	A0A024R566	A0A024R566;A0A024R588;B4DJU4;A0A024R5D9;A0A024R572;Q15637	Splicing factor 1	cell-specific
SF3A1	A0A024R1K8	A0A024R1K8;Q15459;B4E091	Splicing factor 3A subunit 1	cell-specific
SF3A3	B3KY12	B3KY12;A8K7V1;A8K566;Q12874;Q53HM6;B4DW90	Splicing factor 3A subunit 3	cell-specific
SF3B1	O75533	O75533;Q7Z497	Splicing factor 3B subunit 1	cell-specific
SF3B2	Q7Z3K9	Q7Z3K9;E9PPJ0;Q13435	Splicing factor 3B subunit 2	cell-specific
SF3B4	Q53FG6	Q53FG6;Q15427;B3KUJ0;Q5SZ64	Splicing factor 3B subunit 4	cell-specific
SF3B5	Q9BWJ5	Q9BWJ5	Splicing factor 3B subunit 5	cell-specific
SF3B6	Q9Y3B4	Q9Y3B4	Splicing factor 3B subunit 6	cell-specific
SFXN1	Q9H9B4	Q9H9B4;D6RDG7;S4R2X2;D6RFI0	Sideroflexin-1	cell-specific
SGTA	B4DEA6	B4DEA6;O43765;K7EMD6	Small glutamine-rich tetratricopeptide repeat-containing protein alpha	cell-specific
SH3BGRL	V9HW48	V9HW48;O75368;B0AZV6;D3DTE6	SH3 domain-binding glutamic acid-rich-like protein	cell-specific
SH3BGRL3	Q5T123	Q5T123;Q86Z22;D3DPK5;Q9H299	SH3 domain-binding glutamic acid-rich-like protein 3	cell-specific
SH3GL1	Q9UQD4	Q9UQD4;Q6FGM0;Q99961;M0QYE0;M0R0I3;B7Z7W3;Q3V639;Q8IZ09;B7Z7M7;D3DRJ2;B7Z1K6;Q99962	Endophilin-A2;Endophilin-A1	cell-specific
SH3GLB1	A0A087WW40	A0A087WW40;A0A140VJU5;Q9Y371	Endophilin-B1	cell-specific
SH3GLB2	A0A024R896	A0A024R896;B7ZC38;Q9NR46;B7ZC39	Endophilin-B2	cell-specific
SH3KBP1	B7Z6E8	B7Z6E8;Q5JPT2;Q5JPT6;Q96B97	SH3 domain-containing kinase-binding protein 1	cell-specific
SHANK2	H7C1X5	H7C1X5;E7EUA2;C0SPH0;A6NHU9;A0A0A0MSQ6;Q9UPX8	SH3 and multiple ankyrin repeat domains protein 2	cell-specific
SHC1	B4DL02	B4DL02;P29353;H0Y539;X6R6D0;Q59HB0	SHC-transforming protein 1	cell-specific
SHMT1	D3DXC9	D3DXC9;Q53ET7;P34896;B4DZB5	Serine hydroxymethyltransferase;Serine hydroxymethyltransferase, cytosolic	cell-specific
SHMT2	P34897	P34897;B4DJQ3;A0A024RB99;V9HW06;Q5HYG8;Q53ET4;B4E1G2;B4DW25;Q5BJF5;B4DWA7;B4DP88;G3V5L0;B4DJ63;G3V4W5;B4DLV4;G3V540	Serine hydroxymethyltransferase, mitochondrial;Serine hydroxymethyltransferase	cell-specific
SHOC2	X6RI37	X6RI37;Q9UQ13	Leucine-rich repeat protein SHOC-2	cell-specific
SIL1	A0A0S2Z5K6	A0A0S2Z5K6;A0A0S2Z6B4;D6REA1;Q9H173	Nucleotide exchange factor SIL1	cell-specific
SIN3A	Q96ST3	Q96ST3	Paired amphipathic helix protein Sin3a	cell-specific
SIRT2	B5MCS1	B5MCS1;A0A0A0MRF5;E7EWX6;A0A024R0G8;A7VJH3;A0A087WYM3;Q8IXJ6;C9JR33;C9J3U7;F8WCF4;C9JZQ0;F8WF57;F8WDM4	NAD-dependent protein deacetylase sirtuin-2	cell-specific
SIRT3	E9PM75	E9PM75;B7Z5J1;B7Z7G4;Q9NTG7	NAD-dependent protein deacetylase sirtuin-3, mitochondrial	cell-specific
SIRT5	A0A024R012	A0A024R012;Q9NXA8	NAD-dependent protein deacylase sirtuin-5, mitochondrial	cell-specific
SKIV2L	B4E0N1	B4E0N1;B4DM01;Q9NPK3;O76046;A0A1U9X8J2;A0A1U9X8J1;A0A1U9X8J0;Q15477;H7C4L3;B4DSY1;A0A024RCU1;A0A1U9X8I9;Q96BC0;A0A1U9X8J6;A0A1U9X8I7	Helicase SKI2W	cell-specific
SKIV2L2	P42285	P42285;A8K6I4;B4E3M6	Superkiller viralicidic activity 2-like 2	cell-specific
SLAIN2	A0A024R9T6	A0A024R9T6;Q9P270	SLAIN motif-containing protein 2	cell-specific
SLC25A22	E9PJH7	E9PJH7;Q9H936	Mitochondrial glutamate carrier 1	cell-specific
SLC25A6	Q6I9V5	Q6I9V5;Q59EI9;P12236;A0A0S2Z359;V9GYG0;Q59EP7;A0A0S2Z3H3;P12235	ADP/ATP translocase 3;ADP/ATP translocase 3, N-terminally processed;ADP/ATP translocase 1	cell-specific
SLC4A1AP	A0A087X0M4	A0A087X0M4;Q9BWU0	Kanadaptin	cell-specific
SLIRP	H0YJW7	H0YJW7;A0A087WUN7;H0YJ40;G3V4X6;G3V2S9;Q9GZT3	SRA stem-loop-interacting RNA-binding protein, mitochondrial	cell-specific
SLTM	Q9NWH9	Q9NWH9;H7BXE3;A0A024R5U7;A0A024R5X3	SAFB-like transcription modulator	cell-specific
SMAD1	Q15797	Q15797;D6RAY1;D6REQ3;D6RDN7;D6RD62	Mothers against decapentaplegic homolog 1	cell-specific
SMARCA4	P51532	P51532;A0A0A0MT49;B9EGQ8;Q9HBD4;A7E2E1;B4E0F1;B4DSC8;B4DSI8;Q59FZ6;B4DK35;B3KNW7	Transcription activator BRG1	cell-specific
SMARCB1	Q12824	Q12824;B5MCL5;Q9H836;G5E975;Q86WI7;A0A0U1RRB8;C9JTA6;A0A0G2JSE9;B4DRT1	SWI/SNF-related matrix-associated actin-dependent regulator of chromatin subfamily B member 1	cell-specific
SMARCC1	B4DYQ1	B4DYQ1;Q58EY4;Q92922;B4DYF9;Q05BW5;Q05CR1	SWI/SNF complex subunit SMARCC1	cell-specific
SMARCC2	Q59G16	Q59G16;A0A024RB22;F8VXC8;Q8TAQ2;B4DF22	SWI/SNF complex subunit SMARCC2	cell-specific
SMARCD2	Q92925	Q92925;B9EGA3;J3KMX2;Q6STE5;A0A090N8Z9;B3KXL9	SWI/SNF-related matrix-associated actin-dependent regulator of chromatin subfamily D member 2;SWI/SNF-related matrix-associated actin-dependent regulator of chromatin subfamily D member 3	cell-specific
SMARCE1	B4DGM3	B4DGM3;A0A024R1S7;Q969G3;K7EMQ8;J3QKS7;H7C048	SWI/SNF-related matrix-associated actin-dependent regulator of chromatin subfamily E member 1	cell-specific
SMC1A	G8JLG1	G8JLG1;Q14683;Q6P2R1;Q6MZR8;A8K7A6	Structural maintenance of chromosomes protein;Structural maintenance of chromosomes protein 1A	cell-specific
SMC2	O95347	O95347;A0A024R158;A8K984;B3KMB1;B7ZLZ7;Q05BV1;Q2KQ72	Structural maintenance of chromosomes protein 2;Structural maintenance of chromosomes protein	cell-specific
SMC3	B0AZQ4	B0AZQ4;Q86VX4;Q9UQE7	Structural maintenance of chromosomes protein;Structural maintenance of chromosomes protein 3	cell-specific
SMC4	E9PD53	E9PD53;B3KXX5;Q9NTJ3;B3KVJ5	Structural maintenance of chromosomes protein;Structural maintenance of chromosomes protein 4	cell-specific
SMCHD1	A6NHR9	A6NHR9;J3KTL8	Structural maintenance of chromosomes flexible hinge domain-containing protein 1	cell-specific
SMEK1	G3V5A2	G3V5A2;H0YIY8;G3V5Z3;A0A024R6M2;B4DKA9;Q6IN85;Q5MIZ7	Serine/threonine-protein phosphatase 4 regulatory subunit 3A;Serine/threonine-protein phosphatase 4 regulatory subunit 3B	cell-specific
SMN1	Q16637	Q16637;I2E4T1;E7EQZ4;A0A1W2PRV5;I3QJX8;I6T6Y4;A0A0G2JRX5;A0A076L8Z0;A0A0G2JRY6;I3QJX9;B4DP61;H0YBZ9;A0A0G2JQN8;I2E4S9;I2E4S7;I2E4T3;I2E4T2;I2E4T0	Survival motor neuron protein	cell-specific
SMNDC1	O75940	O75940	Survival of motor neuron-related-splicing factor 30	cell-specific
SMS	B4DE40	B4DE40;P52788;H7C2R7	Spermine synthase	cell-specific
SMTNL1	E9PPJ3	E9PPJ3;A8MU46	Smoothelin-like protein 1	cell-specific
SMU1	A0MNN4	A0MNN4;Q2TAY7	WD40 repeat-containing protein SMU1;WD40 repeat-containing protein SMU1, N-terminally processed	cell-specific
SNAP29	C9JAF7	C9JAF7;O95721	Synaptosomal-associated protein;Synaptosomal-associated protein 29	cell-specific
SNF8	Q96H20	Q96H20	Vacuolar-sorting protein SNF8	cell-specific
SNRNP40	B2R9I9	B2R9I9;A0MNP2;Q96DI7	U5 small nuclear ribonucleoprotein 40 kDa protein	cell-specific
SNRNP70	A8KAQ5	A8KAQ5;A0A024QZD5;P08621;M0QYR1	U1 small nuclear ribonucleoprotein 70 kDa	cell-specific
SNRPA	M0QZG7	M0QZG7;M0R268;B2R802;P09012;B4DDC7	U1 small nuclear ribonucleoprotein A	cell-specific
SNRPA1	P09661	P09661;Q53G61;Q53G21;H0YKK0;Q6NVW9	U2 small nuclear ribonucleoprotein A	cell-specific
SNRPB2	P08579	P08579;Q86YK2;B5BTZ8	U2 small nuclear ribonucleoprotein B	cell-specific
SNRPC	Q5TAL4	Q5TAL4;Q53G33;A0A0A0MRR7;P09234	U1 small nuclear ribonucleoprotein C	cell-specific
SNW1	Q6I9S2	Q6I9S2;G3V3A4;B4DEG7;Q13573;Q6P151;G3V4X8;B7Z9X2;B4DY36;A0A024R6E3;Q9ULA6;Q0D2M5	SNW domain-containing protein 1	cell-specific
SNX1	H0YK42	H0YK42;Q59GU6;Q13596;Q53GY8;Q53HL9	Sorting nexin-1	cell-specific
SNX17	B4DLL7	B4DLL7;B4DE48;B4DQ37;B4DTB8;Q15036	Sorting nexin-17	cell-specific
SNX2	Q53GG3	Q53GG3;B3KN57;B3KML1;O60749	Sorting nexin-2	cell-specific
SNX27	Q96L92	Q96L92	Sorting nexin-27	cell-specific
SNX3	O60493	O60493	Sorting nexin-3	cell-specific
SNX6	Q5QTQ6	Q5QTQ6;B4DJS7;A8K885;A0A0A0MRI2;Q9UNH7	Sorting nexin-6;Sorting nexin-6, N-terminally processed	cell-specific
SOD2	Q7Z7M4	Q7Z7M4;P04179;G8JLJ2;Q6LE88;Q9UG59;F5H3C5;Q96AM7;G5E9P6;F5GXZ9;F5H4R2;F5GYZ5;Q7Z7M5;Q7Z7M6;Q4ZJI1;Q7Z7M7	Superoxide dismutase;Superoxide dismutase [Mn], mitochondrial	cell-specific
SOGA1	X6R3R3	X6R3R3;B3KYA9;H0YDM2;F2FB34;O94964	Protein SOGA1;N-terminal form;C-terminal 80 kDa form	cell-specific
SON	P18583	P18583;D3DSF7	Protein SON	cell-specific
SP1	P08047	P08047;Q9NR52;H3BVI2;Q59EY3	Transcription factor Sp1	cell-specific
SP3	Q86TP0	Q86TP0;Q8WWU2;Q8WWU3;Q59FX5;H0Y6K5;H0Y7L6;B7ZLN9;Q02447	Transcription factor Sp3	cell-specific
SPAG7	I3L0X5	I3L0X5;I3L4C3;O75391	Sperm-associated antigen 7	cell-specific
SPAG9	A0A087X2D8	A0A087X2D8;O60271;Q5JB53;B4DS36	C-Jun-amino-terminal kinase-interacting protein 4	cell-specific
SPATA5	Q8NB90	Q8NB90	Spermatogenesis-associated protein 5	cell-specific
SPATS2	A0A024R101	A0A024R101;Q86XZ4;F8VS10	Spermatogenesis-associated serine-rich protein 2	cell-specific
SPATS2L	B8ZZZ7	B8ZZZ7;A0A024R3V0;Q9NUQ6	SPATS2-like protein	cell-specific
SPC24	K7EJH0	K7EJH0;K7EMX1;K7EJV2;K7ESQ2;Q8NBT2;K7ERQ7;A0A0A0MSN0;B4E086	Kinetochore protein Spc24	cell-specific
SPC25	Q9HBM1	Q9HBM1	Kinetochore protein Spc25	cell-specific
SPR	B4DSF0	B4DSF0;P35270	Sepiapterin reductase	cell-specific
SPRR2A	P35326	P35326;P35325;P22532;P22531;Q9BYE4	Small proline-rich protein 2A;Small proline-rich protein 2B;Small proline-rich protein 2D;Small proline-rich protein 2E;Small proline-rich protein 2G	cell-specific
SPRR2F	Q96RM1	Q96RM1	Small proline-rich protein 2F	cell-specific
SPRYD4	B4DUC9	B4DUC9;Q8WW59	SPRY domain-containing protein 4	cell-specific
SRGAP2	B1AKK3	B1AKK3;A0A286YEY3;B7Z3G4;A0A075B7B5;A0A1S5UZH8;Q5VZB5;B7ZM87;P0DMP2;P0DJJ0;O75044	SLIT-ROBO Rho GTPase-activating protein 2B;SLIT-ROBO Rho GTPase-activating protein 2C;SLIT-ROBO Rho GTPase-activating protein 2	cell-specific
SRM	P19623	P19623	Spermidine synthase	cell-specific
SRP19	A0A087WWU9	A0A087WWU9;P09132;A0A087WYR0	Signal recognition particle 19 kDa protein	cell-specific
SRP54	P61011	P61011;G3V4F7;B4DDS7	Signal recognition particle 54 kDa protein	cell-specific
SRP72	V9HWK0	V9HWK0;O76094;Q86X80;A0PJJ5;Q0D2M6;Q71V07	Signal recognition particle subunit SRP72	cell-specific
SRPK1	A0A024RCU9	A0A024RCU9;A8K8B2;H3BLV9;Q96SB4	SRSF protein kinase 1	cell-specific
SRPK2	H7C5L6	H7C5L6;A0A024R704;P78362;H7C521	SRSF protein kinase 2;SRSF protein kinase 2 N-terminal;SRSF protein kinase 2 C-terminal	cell-specific
SRPR	P08240	P08240;Q6IAX9;A0A024R3M0	Signal recognition particle receptor subunit alpha	cell-specific
SRRM1	A0A0S2Z4W1	A0A0S2Z4W1;A9Z1X7;B7Z7U0;A0A0S2Z4Z6;Q8IYB3	Serine/arginine repetitive matrix protein 1	cell-specific
SRRM2	O60382	O60382;A0A140VK53;Q9UQ35	Serine/arginine repetitive matrix protein 2	cell-specific
SRRT	Q9BXP5	Q9BXP5;H7C3A1	Serrate RNA effector molecule homolog	cell-specific
SRSF11	Q05BU6	Q05BU6;Q6PJY9;Q6PKC9;Q5T760;Q6PJB9;Q05519;B4DWT1;B4DTC1	Serine/arginine-rich splicing factor 11	cell-specific
SRSF12	B3KRJ9	B3KRJ9	cDNA FLJ34439 fis, clone HLUNG2001146, highly similar to Splicing factor, arginine/serine-rich 12	cell-specific
SRSF5	Q5IST1	Q5IST1;A0A024R6D8;Q59EK7;Q13243;Q86U32	Serine/arginine-rich splicing factor 5	cell-specific
SSBP2	A1L192	A1L192;D6RAC5;B7Z4K7;A0A087WVT6;A0A087X159;P81877;Q9BWW4	Single-stranded DNA-binding protein 2;Single-stranded DNA-binding protein 3	cell-specific
SSR3	C9JA28	C9JA28;Q9UNL2	Translocon-associated protein subunit gamma	cell-specific
SSSCA1	G3V1B8	G3V1B8;H0YEB6;O60232	Sjoegren syndrome/scleroderma autoantigen 1	cell-specific
SSU72	B4DMK6	B4DMK6;Q9NP77	RNA polymerase II subunit A C-terminal domain phosphatase SSU72	cell-specific
STAG2	B4DQ46	B4DQ46;B2R8Y6;Q6MZM4;Q6MZM3;Q6AI02;Q8N3U4	Cohesin subunit SA-2	cell-specific
STAM2	B2RAY1	B2RAY1;Q92783;O75886	Signal transducing adapter molecule 1;Signal transducing adapter molecule 2	cell-specific
STAMBP	C9JZ93	C9JZ93;C9JEK5;F5H5B9;C9JK83;A0A140VK54;O95630	STAM-binding protein	cell-specific
STAT2	P52630	P52630;R9QE53;R9QGC0;R9QG91;R9QG88;R9QG79;R9QFC5;R9QFA6;R9QF97;R9QF58;R9QE71;R9QFA2;R9QE63;R9QE44;R9QDZ0;R9QDY7;R9QDY3;R9QDW5;R9QDW3;R9QE65;A0JLQ9;R9QF99;B4DLC8;Q6N0A7;R9QG81	Signal transducer and activator of transcription 2;Signal transducer and activator of transcription	cell-specific
STAT3	B5BTZ6	B5BTZ6;P40763;G8JLH9;B7ZA24;B4DVR6;B4DNP0	Signal transducer and activator of transcription;Signal transducer and activator of transcription 3	cell-specific
STAU1	A0A087X1A5	A0A087X1A5;Q5JW30;A8K622;Q59F99;O95793;F6UDC6;Q6PJX3;Q5JW28;B3KRE0	Double-stranded RNA-binding protein Staufen homolog 1	cell-specific
STAU2	Q9NUL3	Q9NUL3;F8VPI7;A0A0A0MTC5;E9PH62;E7EVJ4;A0A0A0MTC6;E7EPX0;Q4LE57;A8K276;Q2TBD5;A0A0A0MTD1;A0A0A0MTC4;E7EVI1;B7Z1P6;E5RJN7;A0A024R7X7;G5EA18	Double-stranded RNA-binding protein Staufen homolog 2	cell-specific
STIM1	V5J3L2	V5J3L2;G0XQ39;Q13586;H0YDB2;E9PNJ4	Stromal interaction molecule 1	cell-specific
STK24	H0Y630	H0Y630;B4DR80;Q6P0Y1;Q5U0E6;B4DT57;Q9Y6E0;Q5JV99;Q5JV98;Q6FG81	Serine/threonine-protein kinase 24;Serine/threonine-protein kinase 24 36 kDa subunit;Serine/threonine-protein kinase 24 12 kDa subunit	cell-specific
STK39	X5D7P8	X5D7P8;Q6E0B2;X5DP03;X5D2U3;Q9UEW8	STE20/SPS1-related proline-alanine-rich protein kinase	cell-specific
STOML2	Q9UJZ1	Q9UJZ1;A0A087WYB4	Stomatin-like protein 2, mitochondrial	cell-specific
STRAP	Q9Y3F4	Q9Y3F4;B0AZV0	Serine-threonine kinase receptor-associated protein	cell-specific
STRBP	A0A0S2Z5K8	A0A0S2Z5K8;V9HWK4;Q96SI9	Spermatid perinuclear RNA-binding protein	cell-specific
STRN3	A0AV58	A0AV58;Q13033	Striatin-3	cell-specific
STT3A	A0A024R3J7	A0A024R3J7;P46977	Dolichyl-diphosphooligosaccharide--protein glycosyltransferase subunit STT3A	cell-specific
SUCLA2	B4DY87	B4DY87;Q7Z503;B7ZAF6;B4DRV2;E5KS60;E5KS55;Q6N0B1;Q9P2R7;Q9Y4T0;B7Z9S6;Q5T9Q5;A0A0S2Z511	Succinyl-CoA ligase subunit beta;Succinyl-CoA ligase [ADP-forming] subunit beta, mitochondrial	cell-specific
SUCLG1	B7Z438	B7Z438;Q6IAL5;B2R8A1;A8K4W7;P53597	Succinyl-CoA ligase [ADP/GDP-forming] subunit alpha, mitochondrial	cell-specific
SUCLG2	Q3ZCW5	Q3ZCW5;E9PDQ8;B7Z2D5;A0A024R325;Q96I99	Succinyl-CoA ligase subunit beta;Succinyl-CoA ligase [GDP-forming] subunit beta, mitochondrial	cell-specific
SUMF2	A0A0S2Z5C4	A0A0S2Z5C4;A0A024RDK8;E9PBT8;B4DQ27;J3QT17;A0A0S2Z548;A0A0S2Z5Q3;B4DLK7;A8MXB9;J3KQJ1;Q8NBJ7;C9JL30;H7C3B2;C9J660	Sulfatase-modifying factor 2	cell-specific
SUMO2	A0A024R8S3	A0A024R8S3;A8MUA9;A8MU27;Q6EEV6;P61956;P55854	Small ubiquitin-related modifier;Small ubiquitin-related modifier 4;Small ubiquitin-related modifier 2;Small ubiquitin-related modifier 3	cell-specific
SUPT5H	B4DJK4	B4DJK4;B4E0Q4;B4DZJ7;O00267	Transcription elongation factor SPT5	cell-specific
SUPT6H	Q7KZ85	Q7KZ85	Transcription elongation factor SPT6	cell-specific
SUPV3L1	B7Z611	B7Z611;Q8IYB8	ATP-dependent RNA helicase SUPV3L1, mitochondrial	cell-specific
SURF1	A0A0S2Z523	A0A0S2Z523;E5KRX5;Q15526;A0A087WYS9	Surfeit locus protein 1	cell-specific
SUV39H1	B4DMP6	B4DMP6;O43463	Histone-lysine N-methyltransferase SUV39H1	cell-specific
SYAP1	B2RBI2	B2RBI2;Q96A49;B4DHY7;B4E1C9;Q53GS5	Synapse-associated protein 1	cell-specific
SYMPK	A0A087WUE9	A0A087WUE9;Q4LE61;B7Z6F7;A0A024R0R6;Q92797;M0R3C7	Symplekin	cell-specific
SYNE1	E7ENN3	E7ENN3;Q7RTM4;A0A0C4DG40;Q8NF91	Nesprin-1	cell-specific
TACC3	E7EMT0	E7EMT0;C9JA91;B4E355;B4DYJ1;Q9Y6A5	Transforming acidic coiled-coil-containing protein 3	cell-specific
TAF10	Q12962	Q12962	Transcription initiation factor TFIID subunit 10	cell-specific
TAF15	Q92804	Q92804;B4E312;A0A075B7D9	TATA-binding protein-associated factor 2N	cell-specific
TAF9	D6RHW1	D6RHW1;D6RIY1;D6RGK3;D6RIV9;D6RIE8;B2R6H6;Q9HBM6;Q16594	Transcription initiation factor TFIID subunit 9B;Transcription initiation factor TFIID subunit 9	cell-specific
TAOK3	G3V1Q8	G3V1Q8;B3KPH9;A8K0J3;Q9H2K8	Serine/threonine-protein kinase TAO3	cell-specific
TARDBP	Q13148	Q13148;A0A024R4E2;A0A0A0N0L3;B4DRW3;A0A087WV68;A0A087WYY0;A0A087X260;G3V162;B1AKP7;A0A1W2PNU8;A0A087WX29;A0A087WXQ5;A0A087WXV3;A0A087WX67;A0A087WW61;A0A087WZC9;A0A087WYE7	TAR DNA-binding protein 43	cell-specific
TARS2	Q9BW92	Q9BW92;U3KQG0;Q9H045;Q6ST48;F6S7Q7	Threonine--tRNA ligase, mitochondrial	cell-specific
TATDN1	E5RG62	E5RG62;E5RK70;H0YBX2;G5EA19;U3KQS5;E5RGF2;A0A0D9SGD3;E5RG17;Q6P1N9	Putative deoxyribonuclease TATDN1	cell-specific
TBC1D25	B4DQN5	B4DQN5;C9JMI8;Q14830;B9A6M7;B4DF03;Q3MII6	TBC1 domain family member 25	cell-specific
TBCB	K7EP07	K7EP07;Q99426;K7EK42	Tubulin-folding cofactor B	cell-specific
TBCC	Q15814	Q15814	Tubulin-specific chaperone C	cell-specific
TBCD	J3KR97	J3KR97;Q9BTW9;I6L959	Tubulin-specific chaperone D	cell-specific
TBCE	Q15813	Q15813	Tubulin-specific chaperone E	cell-specific
TBK1	B4E164	B4E164;Q9UHD2	Serine/threonine-protein kinase TBK1	cell-specific
TBL1XR1	Q9BZK7	Q9BZK7;A0A0D9SF63;B7Z475	F-box-like/WD repeat-containing protein TBL1XR1	cell-specific
TBL2	B4DY59	B4DY59;E9PF19;B4DY50;A0A0S2Z5F3;Q8N2L6;B2RB52;Q9Y4P3	Transducin beta-like protein 2	cell-specific
TBL3	Q12788	Q12788;J3KNP2;A0JLS5	Transducin beta-like protein 3	cell-specific
TBPL1	P62380	P62380;Q7Z6U0;Q7Z6U1;Q7Z6U2	TATA box-binding protein-like protein 1	cell-specific
TBRG4	B3KM73	B3KM73;D3DVL7;B4DU42;Q969Z0;C9J7P5;H7C4R5;C9IZN7;B3KRS4;B3KMT3	Protein TBRG4	cell-specific
TCEA1	A0A1W2PPZ5	A0A1W2PPZ5;P23193;B7Z4W0;A0A1W2PRL9	Transcription elongation factor A protein 1	cell-specific
TCEB1	E5RHG8	E5RHG8;A0A024R7Y5;Q15369;R4GMY8	Transcription elongation factor B polypeptide 1	cell-specific
TCERG1	O14776	O14776;G3V220	Transcription elongation regulator 1	cell-specific
TCF25	Q9BQ70	Q9BQ70;Q9H384;H3BQ53	Transcription factor 25	cell-specific
TDRKH	Q5SZR4	Q5SZR4;B3KPI5;B4DZR8;F6TB26;Q9Y2W6;E9PKN8;B7ZAG4	Tudor and KH domain-containing protein	cell-specific
TECR	M0R3C3	M0R3C3;B3KM97;Q9NZ01	Very-long-chain enoyl-CoA reductase	cell-specific
TELO2	Q9Y4R8	Q9Y4R8;B3KMG2;H3BRS3;B4DXS2;B4DFV7	Telomere length regulation protein TEL2 homolog	cell-specific
TERF2IP	Q9NYB0	Q9NYB0	Telomeric repeat-binding factor 2-interacting protein 1	cell-specific
TES	Q53GU1	Q53GU1;B2RDR4;A4D0U5;Q9UGI8;Q9Y423;B7Z6L5	Testin	cell-specific
TEX10	A0A024R169	A0A024R169;Q9NXF1;B7Z9D5;B4DQR0	Testis-expressed sequence 10 protein	cell-specific
TFCP2	F8VWL0	F8VWL0;A0A024R120;Q12800	Alpha-globin transcription factor CP2	cell-specific
TFG	Q7Z426	Q7Z426;Q92734;Q7Z427;Q05BK6;Q8TDJ5;C9JJP5	Protein TFG;Tyrosine-protein kinase receptor	cell-specific
THAP11	Q96EK4	Q96EK4	THAP domain-containing protein 11	cell-specific
THG1L	Q9H8R6	Q9H8R6;Q9NWX6	Probable tRNA(His) guanylyltransferase	cell-specific
THOC1	A0A087WWS1	A0A087WWS1;Q96FV9;R4GN58;R4GMN4;A0A087WY84	THO complex subunit 1	cell-specific
THOC2	A0A0C4DG98	A0A0C4DG98;Q8NI27;H0Y815;Q6P441	THO complex subunit 2	cell-specific
THOC5	A0A024R1D6	A0A024R1D6;Q13769	THO complex subunit 5 homolog	cell-specific
THOC6	Q86W42	Q86W42	THO complex subunit 6 homolog	cell-specific
THOP1	Q96CV8	Q96CV8;P52888;K7EP46;Q9BW75;B4DU96	Thimet oligopeptidase	cell-specific
THRAP3	Q9Y2W1	Q7Z5U1;Q05D20;Q6P0P7;Q6PJV4	Thyroid hormone receptor-associated protein 3	cell-specific
THUMPD1	O60362	O60362;A0A024R388;Q6MZT3;Q9NXG2;B4DFY9	THUMP domain-containing protein 1	cell-specific
THUMPD3	Q9BV44	Q9BV44;A0A024R2F4;H7C3J3	THUMP domain-containing protein 3	cell-specific
TIAL1	B4DHS3	B4DHS3;Q59G49;Q49AS9;O15187;Q2TSD2;A8K5C4;Q01085;F8WE16	Nucleolysin TIAR	cell-specific
TIMM10B	B2R4A9	B2R4A9;Q9Y5J6	Mitochondrial import inner membrane translocase subunit Tim10 B	cell-specific
TIMM44	Q9UPE4	Q9UPE4;Q53G69;O43615;M0QXU7	Mitochondrial import inner membrane translocase subunit TIM44	cell-specific
TIMM50	M0R047	M0R047;Q0VAB1;A0A024R0M6;Q3ZCQ8	Mitochondrial import inner membrane translocase subunit TIM50	cell-specific
TIMM9	A0A024R648	A0A024R648;Q9Y5J7;G3V2F3;A0A1W2PRH9;A0A1W2PQS5;G3V502	Mitochondrial import inner membrane translocase subunit Tim9	cell-specific
TIPRL	O75663	O75663	TIP41-like protein	cell-specific
TJP1	Q68DX9	Q68DX9;A0A087X0K9;Q6MZU1;G5E9E7;A9CQZ8;G3V1L9;Q07157	Tight junction protein ZO-1	cell-specific
TLE3	H0YKN8	H0YKN8;H0YKT5;H0YNT2;Q04726;H0YL70;A0A0D9SES8;F5H7D6;B3KUA2;H0YNI7;Q6PRX2;B3KM67;B4E2W3;Q6PRX3	Transducin-like enhancer protein 3	cell-specific
TM9SF3	Q8WUB5	Q8WUB5;Q96JZ5;A0A024QYS2;Q9HD45;Q5TB53;Q8NCC4	Transmembrane 9 superfamily member 3	cell-specific
TMA16	D6RA57	D6RA57;H0Y9X1;Q96EY4	Translation machinery-associated protein 16	cell-specific
TMED10	G3V2K7	G3V2K7;B4DL12;A0A024R6I3;Q53GF9;P49755	Transmembrane emp24 domain-containing protein 10	cell-specific
TMED2	F5GX39	F5GX39;E7EQ72;B4DP27;Q6FHT8;Q15363;B4E020	Transmembrane emp24 domain-containing protein 2	cell-specific
TMED7	A0A0A6YYA0	A0A0A6YYA0;Q9Y3B3;Q3B7W7;B4E2C1	Transmembrane emp24 domain-containing protein 7	cell-specific
TMED9	B2R8A2	B2R8A2;A0A024R7M0;Q9BVK6;B4DPP4;F8W7F7;Q7Z7H5	Transmembrane emp24 domain-containing protein 9;Transmembrane emp24 domain-containing protein 4	cell-specific
TMEM14C	A0A024R001	A0A024R001;Q53F27;Q9P0S9	Transmembrane protein 14C	cell-specific
TMEM165	Q9HC07	Q9HC07;D6RBL0;D6RD79	Transmembrane protein 165	cell-specific
TMEM70	L0R5D5	L0R5D5;Q9BUB7	Transmembrane protein 70, mitochondrial	cell-specific
TMOD1	P28289	P28289	Tropomodulin-1	cell-specific
TMPO	P42166	P42166	Lamina-associated polypeptide 2, isoform alpha;Thymopoietin;Thymopentin	cell-specific
TMX2	B7Z4Y0	B7Z4Y0;Q9Y320;B2R7I0	Thioredoxin-related transmembrane protein 2	cell-specific
TNFAIP8	E5RIJ3	E5RIJ3;B3KUI2;D6RCM8;O95379	Tumor necrosis factor alpha-induced protein 8	cell-specific
TNKS1BP1	A0A024R542	A0A024R542;Q9C0C2;B3KXS7	182 kDa tankyrase-1-binding protein	cell-specific
TNPO2	B4DRY5	B4DRY5;A0A024R7F7;Q4LE60;B3KPC8;A0A075B780;Q05D48;O14787	Transportin-2	cell-specific
TNPO3	E9PFH4	E9PFH4;B2R6H7;A0A024R794;C9J7E5;Q9Y5L0;B3KMX1;B3KM69	Transportin-3	cell-specific
TOE1	Q96GM8	Q96GM8;B3KSC7;B4DP23	Target of EGR1 protein 1	cell-specific
TOMM22	Q53GB0	Q53GB0;Q549C5;Q9NS69	Mitochondrial import receptor subunit TOM22 homolog	cell-specific
TOMM34	Q15785	Q15785;B4DXU3;Q6ZPD0	Mitochondrial import receptor subunit TOM34	cell-specific
TOMM70A	B3KQK0	B3KQK0;B3KQK5;B4DZ87;O94826	Mitochondrial import receptor subunit TOM70	cell-specific
TOR1A	B3KPA1	B3KPA1;B4DGM9;O14656	Torsin-1A	cell-specific
TOR1AIP1	A0A0A0MSK5	A0A0A0MSK5;J3KN66;Q5JTV8;H0Y4R4	Torsin-1A-interacting protein 1	cell-specific
TOX3	B4DYA1	B4DYA1;G8YXX4;B4DJ39;O94900;O15405;O94842	Thymocyte selection-associated high mobility group box protein TOX;TOX high mobility group box family member 3;TOX high mobility group box family member 4	cell-specific
TP53BP1	Q12888	Q12888;B7Z3E7;A6NNK5;A8KA50;C9JXV0	Tumor suppressor p53-binding protein 1	cell-specific
TPM1	Q1ZYL5	Q1ZYL5;F5H7S3;D9YZV7;H7BYY1;H0YK48;B7Z722;B7Z596;Q59GR8	Tropomyosin 1 alpha variant 6	cell-specific
TPP1	B4DE89	B4DE89;B4DSE2;B4E0C7;Q5IS74;Q53HP2;B2R608;D3DQU2;O14773;B4DIV8	Tripeptidyl-peptidase 1	cell-specific
TPR	P12270	P12270	Nucleoprotein TPR	cell-specific
TPRKB	A8K4V6	A8K4V6;Q9Y3C4	EKC/KEOPS complex subunit TPRKB	cell-specific
TPT1	B4DKJ4	B4DKJ4;A0A0P1J1R0;Q5W0H4;A0A0B4J2C3;P13693;Q9UP43;B4DLD6;J3KPG2;E9PJF7	Translationally-controlled tumor protein	cell-specific
TRADD	Q15628	Q15628	Tumor necrosis factor receptor type 1-associated DEATH domain protein	cell-specific
TRAM1	G3XAN4	G3XAN4;Q6FHU7;Q6FHL3;A8K032;Q15629	Translocating chain-associated membrane protein;Translocating chain-associated membrane protein 1	cell-specific
TRAP1	Q9BV61	Q9BV61;Q59EK6;A0A140VJY2;Q12931;Q53G55;Q53FS6;Q8N9Z3;K0A7K7	Heat shock protein 75 kDa, mitochondrial	cell-specific
TRAPPC1	Q9Y5R8	Q9Y5R8;B2RA50;I3L3S0	Trafficking protein particle complex subunit 1	cell-specific
TRIM25	Q14258	Q14258	E3 ubiquitin/ISG15 ligase TRIM25	cell-specific
TRIM28	Q13263	Q13263;B2R8R5;M0R0K9	Transcription intermediary factor 1-beta	cell-specific
TRIP12	Q14669	Q14669;H7C2Y1	E3 ubiquitin-protein ligase TRIP12	cell-specific
TRIP13	Q15645	Q15645	Pachytene checkpoint protein 2 homolog	cell-specific
TRMT1	B4DHS5	B4DHS5;A8K8L2;A0A024R7I5;Q9NXH9;K7EQQ8;A0A024R7G3	tRNA (guanine(26)-N(2))-dimethyltransferase	cell-specific
TRMT112	F5GX77	F5GX77;A0A024R565;Q9UI30;F5GYQ2	Multifunctional methyltransferase subunit TRM112-like protein	cell-specific
TRMT1L	B4DXX1	B4DXX1;B2R713;Q7Z2T5	TRMT1-like protein	cell-specific
TRMT2A	F2Z2W7	F2Z2W7;Q8IZ69;H7C100;B4E213	tRNA (uracil-5-)-methyltransferase homolog A	cell-specific
TRMT6	Q9UJA5	Q9UJA5	tRNA (adenine(58)-N(1))-methyltransferase non-catalytic subunit TRM6	cell-specific
TRMT61A	Q96B39	Q96B39;H0Y2Q1;A0A024R6Q2;Q96FX7	tRNA (adenine(58)-N(1))-methyltransferase catalytic subunit TRMT61A	cell-specific
TRNT1	C9JRS7	C9JRS7;F8W8C3;A0A024R2H7;Q96Q11	CCA tRNA nucleotidyltransferase 1, mitochondrial	cell-specific
TROVE2	A0A024R983	A0A024R983;P10155;B3KN94	60 kDa SS-A/Ro ribonucleoprotein	cell-specific
TSEN15	F2Z3M0	F2Z3M0;E9PPN1;H0YCV5;B1ALV0;Q8WW01	tRNA-splicing endonuclease subunit Sen15	cell-specific
TSFM	B4DHY8	B4DHY8;E5KS95;P43897	Elongation factor Ts, mitochondrial	cell-specific
TSG101	D3DQY6	D3DQY6;F5H442;Q99816	Tumor susceptibility gene 101 protein	cell-specific
TSN	E9PGT1	E9PGT1;Q15631;B3KRM8;B7Z5D9;Q53GR3;H7C1D4	Translin	cell-specific
TSR1	Q2NL82	Q2NL82;I3L1Q5	Pre-rRNA-processing protein TSR1 homolog	cell-specific
TSSC1	F8WDX0	F8WDX0;F8WB12;F8WDS8;C9J0U9;D3YTH5;A8MUM1;Q53HC9	Protein TSSC1	cell-specific
TSTA3	E9PKL9	E9PKL9;A0A140VKC8;Q13630	GDP-L-fucose synthase	cell-specific
TTC1	Q53HD9	Q53HD9;Q53GE7;Q99614	Tetratricopeptide repeat protein 1	cell-specific
TTC37	D6RCE2	D6RCE2;Q6PGP7	Tetratricopeptide repeat protein 37	cell-specific
TTI1	O43156	O43156;Q3B768	TELO2-interacting protein 1 homolog	cell-specific
TUBA1C	Q9BQE3	Q9BQE3;F5H5D3;B7Z1K5;Q53GA7;A0A1W2PQM2;F8VVB9;Q8N532	Tubulin alpha-1C chain	cell-specific
TUBAL3	A6NHL2	A6NHL2	Tubulin alpha chain-like 3	cell-specific
TUBB2B	Q9BVA1	Q9BVA1;B2R6L0;Q13885;A0A024QZU2;O43209;Q9UGA2;B7Z4N1	Tubulin beta-2B chain;Tubulin beta-2A chain	cell-specific
TUBG2	Q9NRH3	Q9NRH3;P23258;A0A1B4Z394;K7EIS0	Tubulin gamma-2 chain;Tubulin gamma-1 chain;Tubulin gamma chain	cell-specific
TUBGCP2	Q9BSJ2	Q9BSJ2;F2Z2B9;B3KRS1;B4DS45;Q53EQ3	Gamma-tubulin complex component 2	cell-specific
TUBGCP3	B4DYP7	B4DYP7;Q96CW5	Gamma-tubulin complex component 3	cell-specific
TUBGCP4	Q9UGJ1	Q9UGJ1;H3BPU4;Q9BVR6	Gamma-tubulin complex component 4	cell-specific
TUFM	P49411	P49411	Elongation factor Tu, mitochondrial	cell-specific
TUT1	A0A0A8K9B1	A0A0A8K9B1;F5H0R1;Q9H6E5;H3BRB1;A0A0S2Z5L2;Q8TER1	Speckle targeted PIP5K1A-regulated poly(A) polymerase	cell-specific
TWF1	F8VS81	F8VS81;Q12792	Twinfilin-1	cell-specific
TWF2	D6RG15	D6RG15;Q6IBS0	Twinfilin-2	cell-specific
TXLNA	P40222	P40222	Alpha-taxilin	cell-specific
TXN2	B4DX69	B4DX69;A0A1S5UZH5;Q99757;M0QXH0;F8WDN2	Thioredoxin, mitochondrial	cell-specific
TXNDC11	Q6PKC3	Q6PKC3;B4DLP5;I3L0Q4	Thioredoxin domain-containing protein 11	cell-specific
TXNDC12	O95881	O95881	Thioredoxin domain-containing protein 12	cell-specific
TXNDC9	B7Z7A4	B7Z7A4;O14530;F8WCJ3;B8ZZX4	Thioredoxin domain-containing protein 9	cell-specific
TYMS	Q53Y97	Q53Y97;Q53FB7;A8K9A5;P04818	Thymidylate synthase	cell-specific
U2AF2	K7ENG2	K7ENG2;P26368;B5BU25	Splicing factor U2AF 65 kDa subunit	cell-specific
U2SURP	O15042	O15042;E7ET15	U2 snRNP-associated SURP motif-containing protein	cell-specific
UBA2	Q9UBT2	Q9UBT2;K7EPL2;B3KMZ6;B2RDF5;B7Z5X0	SUMO-activating enzyme subunit 2	cell-specific
UBA3	B2RBP3	B2RBP3;Q8TBC4;F8W8D4;J3JZZ9	NEDD8-activating enzyme E1 catalytic subunit	cell-specific
UBA5	Q9GZZ9	Q9GZZ9;E7EWE1;E7EQ61	Ubiquitin-like modifier-activating enzyme 5	cell-specific
UBA6	A0A024RDB0	A0A024RDB0;A0AVT1;B3KSS1;H0Y8S8	Ubiquitin-like modifier-activating enzyme 6	cell-specific
UBAP2	B4E0R5	B4E0R5;B4DRB6;B4DH66;B4DZ54;Q5T6F2;B3KQ73;Q6UWR4;A2A305;B7Z7P2	Ubiquitin-associated protein 2	cell-specific
UBE2C	O00762	O00762;Q5TZN3;B2R4U3	Ubiquitin-conjugating enzyme E2 C	cell-specific
UBE2D4	Q9UQL0	Q9UQL0;A0A087WW00;C9J9H9;A0A024RA90;A0A024QZJ2;Q9Y2X8;P51668	Ubiquitin-conjugating enzyme E2 D4;Ubiquitin-conjugating enzyme E2 D1	cell-specific
UBE2E1	H7C061	H7C061;A0A024R2K3;P51965;C9J2P0;B7Z306	Ubiquitin-conjugating enzyme E2 E1	cell-specific
UBE2E2	A0A024R2Q2	A0A024R2Q2;Q96LR5;R4GN77;R4GND1;A0A1B0GX65;Q969T4	Ubiquitin-conjugating enzyme E2 E2;Ubiquitin-conjugating enzyme E2 E3	cell-specific
UBE2G2	Q8NDD5	Q8NDD5;P60604	Ubiquitin-conjugating enzyme E2 G2	cell-specific
UBE2H	H7C4M9	H7C4M9;C9JZG9;C9JZY6;A4D1L5;P62256	Ubiquitin-conjugating enzyme E2 H	cell-specific
UBE2I	P63279	P63279;H3BPC4;H3BQQ9;A8K503;Q7KZS0;B0QYN7	SUMO-conjugating enzyme UBC9	cell-specific
UBE2L3	A8K4W8	A8K4W8;A0A024R1A4;I1SRC5;P68036;A0A1B0GUS4	Ubiquitin-conjugating enzyme E2 L3	cell-specific
UBE2O	Q9C0C9	Q9C0C9;K7ES11	E2/E3 hybrid ubiquitin-protein ligase UBE2O	cell-specific
UBE2Q1	A7MAV4	A7MAV4;Q7Z7E8	Ubiquitin-conjugating enzyme E2 Q1	cell-specific
UBE2T	A0A024R9A9	A0A024R9A9;Q9NPD8	Ubiquitin-conjugating enzyme E2 T	cell-specific
UBE3A	A0A0D9SG77	A0A0D9SG77;A0A1B0GVL3;Q9H2G0;Q5W7F7;Q05086;Q96GR7;Q9BUI6	Ubiquitin-protein ligase E3A	cell-specific
UBLCP1	Q8WVY7	Q8WVY7	Ubiquitin-like domain-containing CTD phosphatase 1	cell-specific
UBQLN1	A0A024R258	A0A024R258;B3KNI8;B3KNI2;Q9UMX0	Ubiquilin-1	cell-specific
UBQLN4	B4DZF6	B4DZF6;Q59F94;Q9NRR5;D3DVA8	Ubiquilin-4	cell-specific
UBR1	Q8IWV7	Q8IWV7	E3 ubiquitin-protein ligase UBR1	cell-specific
UBR4	Q5T4S7	Q5T4S7	E3 ubiquitin-protein ligase UBR4	cell-specific
UBR5	E7EMW7	E7EMW7;O95071	E3 ubiquitin-protein ligase UBR5	cell-specific
UBR7	H0YJM2	H0YJM2;Q05DA8;Q8N806;H0YJY4;H0YJA0;G3V3Q6;B2RDC9;E9PCJ7	Putative E3 ubiquitin-protein ligase UBR7	cell-specific
UBTF	E9PKP7	E9PKP7;A8K962;P17480;Q9BQR2;Q05BZ1;B4DNQ1	Nucleolar transcription factor 1	cell-specific
UBXN1	E9PJ81	E9PJ81;E9PRQ7;A0A024R598;A0A024R539;Q04323;B4E0P8;A0A087WTZ5	UBX domain-containing protein 1	cell-specific
UBXN4	Q92575	Q92575;B4E240;B3KTD5	UBX domain-containing protein 4	cell-specific
UCHL3	A0A087WTB8	A0A087WTB8;Q5TBK7;A0A140VJZ4;P15374	Ubiquitin carboxyl-terminal hydrolase;Ubiquitin carboxyl-terminal hydrolase isozyme L3	cell-specific
UCHL5	Q5LJB0	Q5LJB0;Q5LJA5;Q5LJA9;Q9Y5K5;B2RB07	Ubiquitin carboxyl-terminal hydrolase;Ubiquitin carboxyl-terminal hydrolase isozyme L5	cell-specific
UFC1	Q9Y3C8	Q9Y3C8	Ubiquitin-fold modifier-conjugating enzyme 1	cell-specific
UFD1L	Q541A5	Q541A5;B7Z9N3;B4E3I3;Q92890;C9JNP9;C9IZG3;C9J6N9	Ubiquitin fusion degradation protein 1 homolog	cell-specific
UFL1	O94874	O94874	E3 UFM1-protein ligase 1	cell-specific
UFM1	P61960	P61960;H0Y614	Ubiquitin-fold modifier 1	cell-specific
UFSP2	Q9NUQ7	Q9NUQ7;D6RB53;D6RA67;H0Y9B0;H0YA18;B3KRI4;D6RGX2	Ufm1-specific protease 2	cell-specific
UGGT1	A8KAK1	A8KAK1;Q9NYU2	UDP-glucose:glycoprotein glucosyltransferase 1	cell-specific
UHRF1	A0A087WVR3	A0A087WVR3;A0A087WTW0;Q96T88;B4E0F9;A0A087WWG9	E3 ubiquitin-protein ligase UHRF1	cell-specific
UMPS	B5LY69	B5LY69;B5LY71;A8K5J1;P11172;F2Z3P2;F2Z303;F8WDG4;B5LY70;B5LY64;E9PFD2;B5LY67	Uridine 5-monophosphate synthase;Orotate phosphoribosyltransferase;Orotidine 5-phosphate decarboxylase;Orotidine 5-phosphate decarboxylase	cell-specific
UNC45A	A0A1W2PNX8	A0A1W2PNX8;Q9H3U1	Protein unc-45 homolog A	cell-specific
UPF1	A0A024R7L5	A0A024R7L5;A0A024R7L8;Q92900	Regulator of nonsense transcripts 1	cell-specific
UQCRB	B2R4A2	B2R4A2;P14927;E5RHG9;B7Z2R2	Cytochrome b-c1 complex subunit 7	cell-specific
UQCRC1	P31930	P31930;B4DUL5	Cytochrome b-c1 complex subunit 1, mitochondrial	cell-specific
UQCRC2	P22695	P22695;H3BRG4;H3BSJ9;H3BP04	Cytochrome b-c1 complex subunit 2, mitochondrial	cell-specific
UQCRFS1	P47985	P47985;P0C7P4	Cytochrome b-c1 complex subunit Rieske, mitochondrial;Cytochrome b-c1 complex subunit 11;Putative cytochrome b-c1 complex subunit Rieske-like protein 1	cell-specific
UQCRH	Q567R0	Q567R0;P07919	Cytochrome b-c1 complex subunit 6, mitochondrial	cell-specific
URB2	A8K4P8	A8K4P8;Q14146	Unhealthy ribosome biogenesis protein 2 homolog	cell-specific
UROD	A0A1B0GVZ4	A0A1B0GVZ4;P06132;H0Y5R6;A0A1B0GVN9	Uroporphyrinogen decarboxylase	cell-specific
USO1	A0A024RDG1	A0A024RDG1;O60763	General vesicular transport factor p115	cell-specific
USP14	A6NJA2	A6NJA2;P54578;D3DUG9;B2RD79;B3KTG4	Ubiquitin carboxyl-terminal hydrolase;Ubiquitin carboxyl-terminal hydrolase 14	cell-specific
USP39	B7Z7L9	B7Z7L9;A0A087X1B2;B9A018;Q53GS9	U4/U6.U5 tri-snRNP-associated protein 2	cell-specific
USP47	Q96K76	Q96K76;A0PJ80	Ubiquitin carboxyl-terminal hydrolase 47	cell-specific
USP7	Q93009	Q93009;B7Z855;B7ZAX6;Q6U8A4;B7Z7T5;H3BND8	Ubiquitin carboxyl-terminal hydrolase 7;Ubiquitin carboxyl-terminal hydrolase	cell-specific
USP9X	D3DWB6	D3DWB6;Q93008	Ubiquitin carboxyl-terminal hydrolase;Probable ubiquitin carboxyl-terminal hydrolase FAF-X	cell-specific
UTP14A	Q9BVJ6	Q9BVJ6;B4E343	U3 small nucleolar RNA-associated protein 14 homolog A	cell-specific
UTP15	Q8TED0	Q8TED0;H0Y8P4;D6RF65	U3 small nucleolar RNA-associated protein 15 homolog	cell-specific
UTP18	B2RAX6	B2RAX6;Q9Y5J1	U3 small nucleolar RNA-associated protein 18 homolog	cell-specific
UTP20	O75691	O75691	Small subunit processome component 20 homolog	cell-specific
UTP3	Q9NQZ2	Q9NQZ2	Something about silencing protein 10	cell-specific
UTP6	B4DSL9	B4DSL9;B3KX32;B3KQ21;Q9NYH9;B7Z9G4	U3 small nucleolar RNA-associated protein 6 homolog	cell-specific
VAPA	J3QKM9	J3QKM9;A8KA83;Q9P0L0	Vesicle-associated membrane protein-associated protein A	cell-specific
VBP1	D3DWY7	D3DWY7;P61758;Q6FH24;B4DWR3	Prefoldin subunit 3	cell-specific
VCL	B4E3Q9	B4E3Q9;B3KXA2;A0A024QZN4;V9HWK2;P18206	Vinculin	cell-specific
VCPIP1	Q96JH7	Q96JH7;B4DM84	Deubiquitinating protein VCIP135	cell-specific
VDAC1	A0A1L1UHR1	A0A1L1UHR1;P21796;B3KTS5;C9JI87	Voltage-dependent anion-selective channel protein 1	cell-specific
VDAC2	A0A0A0MR02	A0A0A0MR02;A0A024QZT0;A0A024QZN9;P45880;A2A3S1;Q5JSD2;Q5JSD1;B4DKM5	Voltage-dependent anion-selective channel protein 2	cell-specific
VDAC3	E5RHE1	E5RHE1;E5RK27;E5RFP6;E5RJN6;E5RHZ6;Q9Y277	Voltage-dependent anion-selective channel protein 3	cell-specific
VPS13C	Q709C8	Q709C8	Vacuolar protein sorting-associated protein 13C	cell-specific
VPS16	Q9H269	Q9H269;Q5JUB0;Q5JUA9;A1A4H0;Q6GMQ7	Vacuolar protein sorting-associated protein 16 homolog	cell-specific
VPS18	A0A024R9R3	A0A024R9R3;Q9P253	Vacuolar protein sorting-associated protein 18 homolog	cell-specific
VPS25	K7EKV4	K7EKV4;A0A024R1X3;Q9BRG1;K7EP45;K7ENE3	Vacuolar protein-sorting-associated protein 25	cell-specific
VPS26A	O75436	O75436;B4DLT1;S4R3Q6;A8K3C1	Vacuolar protein sorting-associated protein 26A	cell-specific
VPS28	E9PQR7	E9PQR7;Q548N1;Q9UK41	Vacuolar protein sorting-associated protein 28 homolog	cell-specific
VPS29	Q5JPE4	Q5JPE4;F8VXU5;Q9UBQ0	Vacuolar protein sorting-associated protein 29	cell-specific
VPS33B	B7Z6M7	B7Z6M7;F5H008;B7Z1N4;A0A0S2Z577;Q9H267	Vacuolar protein sorting-associated protein 33B	cell-specific
VPS36	Q59H03	Q59H03;Q86VN1	Vacuolar protein-sorting-associated protein 36	cell-specific
VPS37B	F5H4M0	F5H4M0;A0A024RBU0;Q9H9H4;F5H1F6	Vacuolar protein sorting-associated protein 37B	cell-specific
VPS45	B7Z5E4	B7Z5E4;A0A087WU65;B7Z360;Q9NRW7;A0AR27;B7Z7G7;A0A1B0GXI6;Q5T4Q0;B7Z1J7;B7Z5D4	Vacuolar protein sorting-associated protein 45	cell-specific
VPS51	Q9UID3	Q9UID3	Vacuolar protein sorting-associated protein 51 homolog	cell-specific
VRK1	Q99986	Q99986;A8K245	Serine/threonine-protein kinase VRK1	cell-specific
WAS	A0A024QYX8	A0A024QYX8;P42768	Wiskott-Aldrich syndrome protein	cell-specific
WBP11	B4DMD3	B4DMD3;B4DY34;A0A024RAW9;Q9Y2W2	WW domain-binding protein 11	cell-specific
WDR11	Q9NVU3	Q9NVU3;B2RCJ6;Q9BZH6;S4R3Z0;Q9NWV7;Q659C9	WD repeat-containing protein 11	cell-specific
WDR12	Q9GZL7	Q9GZL7;Q53T99;B4DRY7	Ribosome biogenesis protein WDR12	cell-specific
WDR26	Q9H7D7	Q9H7D7	WD repeat-containing protein 26	cell-specific
WDR3	Q5TDG3	Q5TDG3;Q9UNX4	WD repeat-containing protein 3	cell-specific
WDR36	A0A0A0MTB8	A0A0A0MTB8;Q8NI36	WD repeat-containing protein 36	cell-specific
WDR4	P57081	P57081	tRNA (guanine-N(7)-)-methyltransferase non-catalytic subunit WDR4	cell-specific
WDR41	D6RH33	D6RH33;D6R9E7;D6RB94;B4DK73;B4DHS8;D6RBY6;D6RE66;H0YAA3;A0A0S2Z5E0;A0A024RAK0;A0A0S2Z5D8;Q9HAD4;H0YAI6;D6RA22	WD repeat-containing protein 41	cell-specific
WDR43	Q15061	Q15061	WD repeat-containing protein 43	cell-specific
WDR44	Q5JSH3	Q5JSH3;Q8N397	WD repeat-containing protein 44	cell-specific
WDR48	A0A024R2L1	A0A024R2L1;Q8TAF3;F8W9K4;F8W7Q3;C9JC24	WD repeat-containing protein 48	cell-specific
WDR5	P61964	P61964	WD repeat-containing protein 5	cell-specific
WDR6	Q9NW86	Q9NW86;B3KRR8;A0A087X295;Q9NNW5;E5RFX3;F8WE36;C9K020;B4DK45;E9PBK6;B4DLP3	WD repeat-containing protein 6	cell-specific
WDR61	Q9GZS3	Q9GZS3;H0YN81;H0YMF9;H0YL19	WD repeat-containing protein 61;WD repeat-containing protein 61, N-terminally processed	cell-specific
WDR62	Q9UFV9	Q9UFV9;A0A0S2Z5Z6;A0A0S2Z635;A0A0S2Z606;O43379	WD repeat-containing protein 62	cell-specific
WDR75	A8K330	A8K330;Q8IWA0	WD repeat-containing protein 75	cell-specific
WDR77	A0A024R0H7	A0A024R0H7;Q9BQA1;H0Y711	Methylosome protein 50	cell-specific
WDR82	A0A024R333	A0A024R333;Q6UXN9	WD repeat-containing protein 82	cell-specific
WHSC1	O96028	O96028	Histone-lysine N-methyltransferase NSD2	cell-specific
WIBG	Q9BRP8	Q9BRP8	Partner of Y14 and mago	cell-specific
WNK1	D3DUP2	D3DUP2;F5GWT4;D3DUP1;Q9H4A3;F6UYG0;A5D8Z4	Serine/threonine-protein kinase WNK1	cell-specific
WTAP	Q6AHX7	Q6AHX7;A8K489;Q15007	Pre-mRNA-splicing regulator WTAP	cell-specific
XAB2	Q9HCS7	Q9HCS7;Q71SV8;Q68CN2	Pre-mRNA-splicing factor SYF1	cell-specific
XPO4	Q86VC1	Q86VC1;Q8IVQ8;Q0VG75;F2Z2X4;Q9C0E2	Exportin-4	cell-specific
XPO5	A8K5Y7	A8K5Y7;Q9HAV4;Q9H8N6;B3KNC6;B3KPQ5	Exportin-5	cell-specific
XPO7	A8K607	A8K607;Q9UIA9;E7ESC6;D3DSQ7;B4DSP8	Exportin-7	cell-specific
XPOT	A8KA19	A8KA19;O43592	Exportin-T	cell-specific
XRCC1	F5H8D7	F5H8D7;B4DTD3;A0A024R0S8;Q59HH7;P18887;V9VB20;M4WFF9;B4DEB2;B2RCY5	DNA repair protein XRCC1	cell-specific
XRCC4	A0A024RAP0	A0A024RAP0;A0A024RAL0;A0A024RAQ8;Q13426	DNA repair protein XRCC4	cell-specific
XRN2	B4E0B9	B4E0B9;B4DZC3;B3KMC9;Q9H0D6	5-3 exoribonuclease 2	cell-specific
YKT6	Q9UES0	Q9UES0;A4D2J0;O15498;B5BU81	Synaptobrevin homolog YKT6	cell-specific
YLPM1	P49750	P49750;F8VU51;Q86YA8;H0YIQ2;Q8NF45	YLP motif-containing protein 1	cell-specific
YPEL5	P62699	P62699	Protein yippee-like 5	cell-specific
YTHDC2	Q6ZMY0	Q6ZMY0;Q9H6S0;D6RA70	Probable ATP-dependent RNA helicase YTHDC2	cell-specific
YY1	H0YJV7	H0YJV7;P25490;H0YJU4;Q96MM3;O15391	Transcriptional repressor protein YY1;Zinc finger protein 42 homolog;Transcription factor YY2	cell-specific
ZBP1	A2RRL9	A2RRL9;Q9H171	Z-DNA-binding protein 1	cell-specific
ZBTB8OS	A0A087WW18	A0A087WW18;D3DPQ2;H7C3R6;A0A087X0V4;A8K0B5;Q8IWT0	Protein archease	cell-specific
ZC3H11A	E9PQ61	E9PQ61;B4DLG2;O75152;Q0D2N5;E9PBY7	Zinc finger CCCH domain-containing protein 11A	cell-specific
ZC3H15	Q8WU90	Q8WU90;B7Z592	Zinc finger CCCH domain-containing protein 15	cell-specific
ZC3H18	B4DZ24	B4DZ24;E7ERS3;B4DTK7;Q86VM9;Q86YU5	Zinc finger CCCH domain-containing protein 18	cell-specific
ZC3HAV1	A8K9U6	A8K9U6;Q7Z2W4;C9J6P4;Q05DV5	Zinc finger CCCH-type antiviral protein 1	cell-specific
ZC3HC1	F8WAU5	F8WAU5;C9J0I9;Q86WB0	Nuclear-interacting partner of ALK	cell-specific
ZCCHC3	Q9NUD5	Q9NUD5	Zinc finger CCHC domain-containing protein 3	cell-specific
ZCCHC6	A0A0C4DFW3	A0A0C4DFW3;X6R3Q3;A0A024R235;Q5VYS8	Terminal uridylyltransferase 7	cell-specific
ZCCHC8	Q6NZY4	Q6NZY4	Zinc finger CCHC domain-containing protein 8	cell-specific
ZFP91	A0A0A6YYC7	A0A0A6YYC7;A0A024R4Z4;A0A024R4Z1;Q96JP5;H3BTR0;A0A024R557	E3 ubiquitin-protein ligase ZFP91	cell-specific
ZFR	B2RNR6	B2RNR6;Q96KR1	Zinc finger RNA-binding protein	cell-specific
ZGPAT	H0UI99	H0UI99;H0UI97;A0A0S2Z5X3;A0A0S2Z6H0;Q8N5A5;X6RGY1;V9GY48	Zinc finger CCCH-type with G patch domain-containing protein	cell-specific
ZNF330	D6R9C8	D6R9C8;D6R8Y9;D6RBR7;B4DFG9;Q53EN0;Q9Y3S2	Zinc finger protein 330	cell-specific
ZNF428	M0QXZ5	M0QXZ5;I6L9C8;Q96B54	Zinc finger protein 428	cell-specific
ZNF519	K7ERG6	K7ERG6;E5RGH0;K7EJG2;E9PN20;B4E159;D6RGC2;A0A087WTY0;B4DU56;A0A075B7G4;Q7Z3I0;Q8TB69;B4DXR9;Q8IYB9	Zinc finger protein 519;Zinc finger protein 732;Zinc finger protein 595	cell-specific
ZNF622	Q969S3	Q969S3	Zinc finger protein 622	cell-specific
ZNF638	Q14966	Q14966;C9JWN0;Q57Z90;B4DF54;D6W5H1;A8K583	Zinc finger protein 638	cell-specific
ZNF830	J3QQQ3	J3QQQ3;B2RDT9;Q96NB3	Zinc finger protein 830	cell-specific
ZPR1	B4DVT8	B4DVT8;O75312;H7C0E5;H7BZM7	Zinc finger protein ZPR1	cell-specific
ZRANB2	O95218	O95218	Zinc finger Ran-binding domain-containing protein 2	cell-specific
ZW10	B2R7C2	B2R7C2;O43264;B4DUQ3;B4E1J7	Centromere/kinetochore protein zw10 homolog	cell-specific
AARS	P49588	P49588	Alanine--tRNA ligase, cytoplasmic	common cells and EV
ABCE1	D6R9I9	D6R9I9;P61221	ATP-binding cassette sub-family E member 1	common cells and EV
ABCF1	Q59F96	Q59F96;H0YGW7;Q2L6I2;A0A1U9X609;Q8NE71	ATP-binding cassette sub-family F member 1	common cells and EV
ACAT2	Q59GW6	Q59GW6;A8K4W5;Q9BWD1	Acetyl-CoA acetyltransferase, cytosolic	common cells and EV
ACLY	A0A024R1Y2	A0A024R1Y2;A0A024R1T9;Q4LE36;P53396;Q8N9C4	ATP-citrate synthase	common cells and EV
ACSL3	B3KN05	B3KN05;B2RBE0;A0A024R497;O95573;F5GWH2	Long-chain-fatty-acid--CoA ligase 3	common cells and EV
ACSL4	Q8TAF6	Q8TAF6;O60488;B4DH39	Long-chain-fatty-acid--CoA ligase 4	common cells and EV
ACTG1	Q53GK6	Q53GK6;Q53G99;Q53G76;Q1KLZ0;P60709;B4E335;Q8WVW5;B4DW52;B7ZAP6;Q6PJ43;B3KWQ3;V9HVZ7;Q96FU6	Actin, cytoplasmic 1;Actin, cytoplasmic 1, N-terminally processed	common cells and EV
ACTC1	P68032	P68032;P68133;A8K3K1;B7Z6P1;D2JYH4;P63267;P62736;B3KW67;A6NL76;Q7Z7J6;B3KUD3;B4DUI8;C9JFL5;F6UVQ4;F6QUT6;B7Z6I1	Actin, alpha cardiac muscle 1;Actin, alpha skeletal muscle;Actin, gamma-enteric smooth muscle;Actin, aortic smooth muscle	common cells and EV
ACTN4	O43707	O43707;A0A0S2Z3G9;Q96BG6;F5GXS2	Alpha-actinin-4	common cells and EV
ACTR1A	B4DMT4	B4DMT4;B4DXP9;B4DM97;P61163;R4GMT0	Alpha-centractin	common cells and EV
ACTR2	B4DWQ5	B4DWQ5;Q8IY98;F5H6T1;B4DHK9;P61160	Actin-related protein 2	common cells and EV
ACTR3	B4DT29	B4DT29;B4DXW1;A0A024RAI1;P61158;B4DTI0;Q59FV6	Actin-related protein 3	common cells and EV
ADAR	D3DV75	D3DV75;B7Z8Y3;H0YCK3;A0A024DAK3;Q59EC0;P55265	Double-stranded RNA-specific adenosine deaminase	common cells and EV
ADRM1	A0A087WUX6	A0A087WUX6;B4DMP7;Q68E00;A0A087WX59;Q16186	Proteasomal ubiquitin receptor ADRM1	common cells and EV
ADSL	A0A096LP92	A0A096LP92;A0A096LPA2;B4DP46;Q71UA4;X5D8S6;A0A1B0GWJ0;A0A1B0GTJ7;A8K4X6;A0A1B0GWF8;A0A1B0GTG9;X5D2Z4;A0A096LNY6;X5DP48;B4DUM2;A0A096LNY5;A0A0A6YY92;P30566	Adenylosuccinate lyase	common cells and EV
ADSS	B4E1L0	B4E1L0;A0A024R5Q7;P30520	Adenylosuccinate synthetase isozyme 2	common cells and EV
AHCY	P23526	P23526;Q1RMG2	Adenosylhomocysteinase	common cells and EV
AHNAK	Q09666	Q09666	Neuroblast differentiation-associated protein AHNAK	common cells and EV
AHSA1	H0YJ63	H0YJ63;G3V438;H0YJG7;O95433	Activator of 90 kDa heat shock protein ATPase homolog 1	common cells and EV
AIFM1	A0A140VK04	A0A140VK04;E9PMA0;O95831	Apoptosis-inducing factor 1, mitochondrial	common cells and EV
AIMP2	A0A024QZY1	A0A024QZY1;B2R7M3;Q13155	Aminoacyl tRNA synthase complex-interacting multifunctional protein 2	common cells and EV
AK2	B4DLK2	B4DLK2;G3V213;F8VZG5;F8W1A4;A0A140VK93;P54819	Adenylate kinase 2, mitochondrial;Adenylate kinase 2, mitochondrial;Adenylate kinase 2, mitochondrial, N-terminally processed	common cells and EV
ALDH16A1	Q8IZ83	Q8IZ83;B4DVV1;F5H4B6;B4DQ15	Aldehyde dehydrogenase family 16 member A1	common cells and EV
ALDH9A1	B4DE91	B4DE91;P49189;B4DX14;B9EKV4	4-trimethylaminobutyraldehyde dehydrogenase	common cells and EV
ALDOA	V9HWN7	V9HWN7;P04075;H3BQN4;J3KPS3;H3BPS8;H3BUH7;A0A0M4FNU3;H3BR04	Fructose-bisphosphate aldolase;Fructose-bisphosphate aldolase A	common cells and EV
ALDOC	B7Z1N6	B7Z1N6;B7Z1Y2;A0A024QZ64;B7Z3K9;P09972;K7EKH5;C9J8F3;J3KSV6;J3QKP5;A8MVZ9	Fructose-bisphosphate aldolase;Fructose-bisphosphate aldolase C	common cells and EV
ANP32A	H0YN26	H0YN26;Q6PKH8;Q08AJ6;P39687;Q3KPI8;Q1AHP8;Q53F35;O43423;Q92688	Acidic leucine-rich nuclear phosphoprotein 32 family member A;Acidic leucine-rich nuclear phosphoprotein 32 family member C;Acidic leucine-rich nuclear phosphoprotein 32 family member B	common cells and EV
ANP32E	E9PPH5	E9PPH5;Q53F20;Q9BTT0	Acidic leucine-rich nuclear phosphoprotein 32 family member E	common cells and EV
ANXA1	Q5T3N1	Q5T3N1;Q5TZZ9;P04083;B5BU38	Annexin;Annexin A1	common cells and EV
ANXA10	Q9UJ72	Q9UJ72	Annexin A10	common cells and EV
ANXA11	Q6ICS0	Q6ICS0;Q59EP1;B4DPJ2;Q5T0G8;P50995;B7Z6L0	Annexin;Annexin A11	common cells and EV
ANXA2	P07355	P07355;A0A024R5Z7;V9HW65;H0YN42;A6NMY6;H0YMU9;H0YMD0;B4DNH8;H0YKS4;H0YMM1;H0YM50;H0YKZ7;H0YLV6;H0YMT9;H0YKX9	Annexin A2;Annexin;Putative annexin A2-like protein	common cells and EV
ANXA5	V9HWE0	V9HWE0;P08758;D6RBL5;D6RBE9	Annexin;Annexin A5	common cells and EV
ANXA7	B4DT77	B4DT77;B4DWU2;B4DHY4;Q53HM8;B2R7L2;B2R657;P20073	Annexin;Annexin A7	common cells and EV
AP2A2	B7Z5S9	B7Z5S9;O94973;O95782;B4DXJ6;A0A0G2JQM1;B7Z1Q4;A0A0G2JS82	AP-2 complex subunit alpha-2;AP-2 complex subunit alpha-1	common cells and EV
AP2B1	P63010	P63010;Q68DI0;A0A140VJE8;A8K0G3;A8K916;H0UID3;A0A087WU93;A0A087WZQ6;H0UID4;H0UID5;B4DWG4;A0A087X253;A0A087WYD1;B4E261	AP-2 complex subunit beta;AP complex subunit beta	common cells and EV
AP2M1	C9JJ47	C9JJ47;B7Z4N2;B4DJB1;B4DFM1;A0A087WY71;E9PFW3;B4DNB9;Q96CW1;C9JTK4;C9JGT8;B4DTI4;B4E304	AP-2 complex subunit mu	common cells and EV
AP3D1	Q6PK82	Q6PK82;O14617	AP-3 complex subunit delta-1	common cells and EV
APEH	F8WEH5	F8WEH5;H7C393;A0A024R2U9;C9JIF9;P13798	Acylamino-acid-releasing enzyme	common cells and EV
APOC3	B0YIW2	B0YIW2;A3KPE2;P02656	Apolipoprotein C-III	common cells and EV
APPL1	Q9UKG1	Q9UKG1;B4DQX8	DCC-interacting protein 13-alpha	common cells and EV
APRT	P07741	P07741;H3BQZ9;H3BQF1;H3BSW3;H3BQB1	Adenine phosphoribosyltransferase	common cells and EV
ARCN1	Q6P1Q5	Q6P1Q5;B0YIW5;Q6MZV5;B0YIW6;P48444	Coatomer subunit delta	common cells and EV
ARF3	P61204	P61204;P84077;A0A024R0Y6;A0A024R3Q3;Q5ISS1;F5H423;B4DEB9;B4DN70;A4D0Z3;B4DJC8;C9J1Z8;B4E190;F5H0C7;B4DLJ3;P84085	ADP-ribosylation factor 3;ADP-ribosylation factor 1;ADP-ribosylation factor 5	common cells and EV
ARF4	P18085	P18085;C9JPM4;C9JAK5	ADP-ribosylation factor 4	common cells and EV
ARHGAP17	I3L4P0	I3L4P0;I3L1S9;C9IZD3;Q68EM7	Rho GTPase-activating protein 17	common cells and EV
ARHGDIA	J3KTF8	J3KTF8;V9HWE8;J3QQX2;P52565;J3KRE2;J3KS60;J3QW41;A0A0S2Z3D9;J3KRY1	Rho GDP-dissociation inhibitor 1	common cells and EV
ARHGEF1	A0A024R0R1	A0A024R0R1;M0QZR4;Q92888;M0QZH8;Q49AN3;M0QYS3;M0QYC1	Rho guanine nucleotide exchange factor 1	common cells and EV
ARHGEF2	D3DVA5	D3DVA5;V9GYM8;Q92974;Q5VY93	Rho guanine nucleotide exchange factor 2	common cells and EV
ARPC1A	V9HVZ6	V9HVZ6;Q92747;E9PF58;Q53GB6;A0A0K0K1L3;A0A1W2PNV4;Q75MY0;Q59GQ0	Actin-related protein 2/3 complex subunit 1A	common cells and EV
ARPC2	A0A024R408	A0A024R408;Q53R19;O15144;H7C3F9	Actin-related protein 2/3 complex subunit 2	common cells and EV
ARPC3	F8VR50	F8VR50;C9JZD1;B4DM63;Q2LE71;B2R4D5;O15145	Actin-related protein 2/3 complex subunit 3	common cells and EV
ARPC4	F8WDD7	F8WDD7;Q9H7Z5;F8WCF6;A0A0A6YYG9;P59998;H7C0A3	Actin-related protein 2/3 complex subunit 4	common cells and EV
ARPC5	O15511	O15511	Actin-related protein 2/3 complex subunit 5	common cells and EV
ASNS	P08243	P08243;F8WEJ5;B4DY32	Asparagine synthetase [glutamine-hydrolyzing]	common cells and EV
ATIC	V9HWH7	V9HWH7;P31939;B2R7P8;B4DP06;C9JLK0	Bifunctional purine biosynthesis protein PURH;Phosphoribosylaminoimidazolecarboxamide formyltransferase;IMP cyclohydrolase	common cells and EV
ATP1B3	P54709	P54709;C9JA36;D3DNF9;C9JXZ1	Sodium/potassium-transporting ATPase subunit beta-3	common cells and EV
ATP2A2	A0A0S2Z3L2	A0A0S2Z3L2;P16615	Sarcoplasmic/endoplasmic reticulum calcium ATPase 2	common cells and EV
ATP5A1	V9HW26	V9HW26;P25705;B4DGW3;K7ERX7;K7EK77;K7EQH4;K7EJP1	ATP synthase subunit alpha;ATP synthase subunit alpha, mitochondrial	common cells and EV
ATP5B	Q0QEN7	Q0QEN7;V9HW31;P06576;H0YH81;F8W079	ATP synthase subunit beta;ATP synthase subunit beta, mitochondrial	common cells and EV
ATP6V0D1	J3QL14	J3QL14;R4GN72;B2R7M1;F5GYQ1;B7Z6L9;P61421;B7Z788	V-type proton ATPase subunit d 1	common cells and EV
ATP6V1A	P38606	P38606;C9JA17;C9JVW8;B7Z2V6	V-type proton ATPase catalytic subunit A	common cells and EV
ATP6V1B2	B4DFM5	B4DFM5;A0A140VK65;P21281;B4DQI9;Q71UA2;B4DWH7;C9JL73;P15313	V-type proton ATPase subunit B, brain isoform;V-type proton ATPase subunit B, kidney isoform	common cells and EV
ATP6V1E1	C9J8H1	C9J8H1;Q53Y06;P36543	V-type proton ATPase subunit E 1	common cells and EV
ATXN2L	A0A024QZC0	A0A024QZC0;A0A024QZB7;A0A024QZ91;Q8WWM7	Ataxin-2-like protein	common cells and EV
B2M	B4E0X1	B4E0X1;A6XMH4;P61769;H0YLF3;F5H6I0;A6XND9	Beta-2-microglobulin;Beta-2-microglobulin;Beta-2-microglobulin form pI 5.3	common cells and EV
BANF1	O75531	O75531;A0A024R5H0;B2R4V4	Barrier-to-autointegration factor;Barrier-to-autointegration factor, N-terminally processed	common cells and EV
BOLA2	Q9H3K6	Q9H3K6;A0A087WZT3	BolA-like protein 2	common cells and EV
BST2	B4E0Z6	B4E0Z6;A0A024R7H5;Q10589	Bone marrow stromal antigen 2	common cells and EV
C14orf166	Q549M8	Q549M8;Q5RLJ0;Q9Y224	UPF0568 protein C14orf166	common cells and EV
CACYBP	Q6NVY0	Q6NVY0;A0A024R904;Q9HB71	Calcyclin-binding protein	common cells and EV
CAD	Q53SY7	Q53SY7;F8VPD4;P27708	CAD protein;Glutamine-dependent carbamoyl-phosphate synthase;Aspartate carbamoyltransferase;Dihydroorotase	common cells and EV
CALM2	E7EMB3	P0DP25;P0DP24;H0Y7A7;B2RDW0;B4DJ51;P0DP23;E7ETZ0;E7EMB3;Q9BRL5;Q5ISS4;Q96HY3;A8K1M2;G3V361;M0QZ52	Calmodulin2	common cells and EV
CALR	B4DHR1	B4DHR1;Q53G71;V9HW88;P27797	Calreticulin	common cells and EV
CAND1	A8K8U1	A8K8U1;Q86VP6;A0A0C4DGH5	Cullin-associated NEDD8-dissociated protein 1	common cells and EV
CANX	P27824	P27824	Calnexin	common cells and EV
CAP1	B4DI38	B4DI38;D3DPU2;B2RDY9;B4DNY3;B4DNW7;Q01518;B4DUZ8;B4DNA3	Adenylyl cyclase-associated protein;Adenylyl cyclase-associated protein 1	common cells and EV
CAPN1	B4DWH5	B4DWH5;A0A024R5A3;A0A024R580;B2RDI5;P07384	Calpain-1 catalytic subunit	common cells and EV
CAPNS1	K7EM73	K7EM73;K7EIV0;A0A075B7C0;K7ELJ7;A0A0C4DGQ5;P04632;U3KQE2	Calpain small subunit 1	common cells and EV
CAPRIN1	E9PLA9	E9PLA9;B4DSF8;G3V153;B3KXU8;Q14444	Caprin-1	common cells and EV
CAPZA1	A0A024R0E5	A0A024R0E5;A8K0T9;P52907	F-actin-capping protein subunit alpha-1	common cells and EV
CAPZA2	Q53GE2	Q53GE2;Q53GC7;A4D0V4;P47755;C9JUG7;F8W9N7;A0A0D9SET8	F-actin-capping protein subunit alpha-2	common cells and EV
CAPZB	B1AK85	B1AK85;B2R7T8;P47756;B1AK87;B1AK88;B4DWA6	F-actin-capping protein subunit beta	common cells and EV
CASP3	Q5ISR2	Q5ISR2;Q5IS99;Q5IS54;P42574;C9JXR7;Q5HYI3;A8MVM1	Caspase-3;Caspase-3 subunit p17;Caspase-3 subunit p12	common cells and EV
CCT2	V9HW96	V9HW96;P78371;F5GWF6;B7Z4R3;F8VQ14	T-complex protein 1 subunit beta	common cells and EV
CCT3	B4DUR8	B4DUR8;B3KX11;Q59H77;P49368;Q2TU64	T-complex protein 1 subunit gamma	common cells and EV
CCT4	B7Z9L0	B7Z9L0;P50991;B7Z2Z8;A8K3C3;B7Z2F4	T-complex protein 1 subunit delta	common cells and EV
CCT5	E7ENZ3	E7ENZ3;B4DYC8;B4DZT5;B4DXI1;V9HW37;P48643;B4DE30;B7ZAR1;B4DDU6;E9PCA1;Q9BU08;Q96GI1;B4DX08;B4DZY9	T-complex protein 1 subunit epsilon	common cells and EV
CCT6A	Q59ET3	Q59ET3;B2R9K8;A0A024RDL1;P40227;A1JUI8;B4DPJ8	T-complex protein 1 subunit zeta	common cells and EV
CCT7	Q53HV2	Q53HV2;Q99832;Q6IBT3;B7Z7I4;B7Z1C9	T-complex protein 1 subunit eta	common cells and EV
CCT8	Q53HU0	Q53HU0;P50990;Q7Z759	T-complex protein 1 subunit theta	common cells and EV
CD48	Q6IAZ2	Q6IAZ2;A0A087X1S7;P09326	CD48 antigen	common cells and EV
CDC37	K7EIU0	K7EIU0;A1L0W4;K7EQA9;Q6FG59;A0A024R7B7;Q16543	Hsp90 co-chaperone Cdc37;Hsp90 co-chaperone Cdc37, N-terminally processed	common cells and EV
CDC42	A0A024RAE4	A0A024RAE4;B4E1U9;P60953;B7ZAY4;B4DMH5;Q5JYX0;Q9UJM1;A0A024RAE6;A0A024R9T1	Cell division control protein 42 homolog	common cells and EV
CEP55	Q53EZ4	Q53EZ4;H0Y432	Centrosomal protein of 55 kDa	common cells and EV
CFL1	V9HWI5	V9HWI5;P23528;G3V1A4;E9PP50;E9PK25;B4E112;E9PQB7;E9PLJ3;E9PS23	Cofilin-1	common cells and EV
CHMP4A	E9PQI5	E9PQI5;E9PQ80;E9PSI1;B7Z6C9;Q9BY43	Charged multivesicular body protein 4a	common cells and EV
CIB1	A0A140VK09	A0A140VK09;Q99828	Calcium and integrin-binding protein 1	common cells and EV
CKAP4	Q8TB01	Q8TB01;Q6NWZ1;A0A024RBH2;Q07065;B3KVX6	Cytoskeleton-associated protein 4	common cells and EV
CLIC1	Q5SRT3	Q5SRT3;Q53FB0;O00299;A0A1U9X8Y4	Chloride intracellular channel protein;Chloride intracellular channel protein 1	common cells and EV
CLIC2	O15247	O15247;A6PVS0	Chloride intracellular channel protein 2	common cells and EV
CLIC4	B4DWC4	B4DWC4;Q6FIC5;Q9Y696;Q9NVF8;B3KTR3	Chloride intracellular channel protein;Chloride intracellular channel protein 4	common cells and EV
CLTA	P09496	P09496;F8WF69;C9J8P9	Clathrin light chain A	common cells and EV
CLTC	A0A087WVQ6	A0A087WVQ6;Q00610	Clathrin heavy chain;Clathrin heavy chain 1	common cells and EV
CNDP2	Q96KP4	Q96KP4;B4DV28;B4DPF1;A0A024R382;Q9NW02	Cytosolic non-specific dipeptidase	common cells and EV
CNN2	A0A087X271	A0A087X271;B4DDF4;Q6FHE4;Q6FHC3;Q53GK7;B4DUT8;Q99439;K7ES69;A0A087X1X5;H3BVI6;B4DHU5	Calponin;Calponin-2	common cells and EV
CNOT2	H0YI80	H0YI80;H0YHT6;H0YI11;H0YH84;F8VV52;B3KTL6;B2RDX7;A0A024RBD8;Q9NZN8	CCR4-NOT transcription complex subunit 2	common cells and EV
CNP	A0A024R1T5	A0A024R1T5;P09543;K7EN66;C9K0L8;K7ERZ0;K7ERC4	2,3-cyclic-nucleotide 3-phosphodiesterase	common cells and EV
COASY	K7EP09	K7EP09;K7EPT0;K7ESK6;K7ES73;B4E1C0;K7EN91;Q13057	Bifunctional coenzyme A synthase;Phosphopantetheine adenylyltransferase;Dephospho-CoA kinase	common cells and EV
COPA	P53621	P53621	Coatomer subunit alpha;Xenin;Proxenin	common cells and EV
COPB1	P35606	P35606	Coatomer subunit beta	common cells and EV
COPB2	E9PP73	E9PP73;P53618	Coatomer subunit beta	common cells and EV
COPG1	Q9Y678	Q9Y678	Coatomer subunit gamma-1	common cells and EV
COPS3	J3QKR0	J3QKR0;C9JLV5;Q9UNS2;J3QL22;J3QS85;J3KTQ1;K7ES36;H7C3P9	COP9 signalosome complex subunit 3	common cells and EV
COPS4	Q53FV3	Q53FV3;B3KM48;A0A0S2Z5H7;D6RAX7;D6RFN0;Q9BT78;D6RD63	COP9 signalosome complex subunit 4	common cells and EV
COPS6	B2R514	B2R514;E7EM64;Q7L5N1	COP9 signalosome complex subunit 6	common cells and EV
CORO1C	Q53G58	Q53G58;B3KN06;A0A024RBI5;Q59EA2;Q9ULV4;B4E3S0;B4DMH3;B7Z9V0	Coronin;Coronin-1C	common cells and EV
CORO7	B3KUH7	B3KUH7;B3KSY4;A0A0A6YYL4;P57737;I3L351;I3L442;I3L212;E7EP81;B4E0F2;I3L167;B4DKU9	Coronin;Coronin-7	common cells and EV
CPNE1	Q59EI4	Q59EI4;F2Z2V0;B0QZ18;Q99829;H0Y524;A6PVH9	Copine-1	common cells and EV
CPNE3	A0A024R994	A0A024R994;O75131	Copine-3	common cells and EV
CSDE1	E9PKN4	E9PKN4;E9PLD4;Q96L66;Q9GZV0;A0A024R0K2;A0A024R0E2;O75534	Cold shock domain-containing protein E1	common cells and EV
CSNK2A1	Q2I0Y7	Q2I0Y7;E7EU96;B5BUH5;Q5U5J2;Q8NEV1;P68400;B2R6D7	Casein kinase II subunit alpha 3;Casein kinase II subunit alpha	common cells and EV
CSRP1	Q6AWD1	Q6AWD1;Q6AI18;E9PP21;Q9BTA4;B3KVC9;B4DY28;Q6ZMS3;P21291	Cysteine and glycine-rich protein 1	common cells and EV
CTAG1A	P78358	P78358;A0A0A0MTT5	Cancer/testis antigen 1	common cells and EV
CTHRC1	Q96CG8	Q96CG8;E5RK99	Collagen triple helix repeat-containing protein 1	common cells and EV
CTNNA1	P35221	P35221;B4E2G8;G3XAM7;B4DU00;B4DKT9;Q49AD3	Catenin alpha-1	common cells and EV
CTPS1	B4E1E0	B4E1E0;B4DMB5;P17812	CTP synthase;CTP synthase 1	common cells and EV
DARS	D3DP78	D3DP78;A0A140VJW5;P14868;Q53T60	Aspartate--tRNA ligase, cytoplasmic	common cells and EV
DAZAP1	K7EQ02	K7EQ02;K7EQ55;K7EK33;A0A0S2Z569;Q5IRN2;Q96EP5	DAZ-associated protein 1	common cells and EV
DBNL	B4DKZ4	B4DKZ4;B4DDD6;Q9UJU6;F2Z2V3;F8WB73;F8WCK3;F2Z3E3;F8WC20;F8WBB2;F8WFE1;F8WBG8;B4DNX5;Q59FH4;H0Y5J4;B4DDU5;B4DXL9	Drebrin-like protein	common cells and EV
DCD	P81605	P81605	Dermcidin;Survival-promoting peptide;DCD-1	common cells and EV
DCTN1	E7EX90	E7EX90;Q6MZZ3;Q14203	Dynactin subunit 1	common cells and EV
DCTN2	A8K8J9	A8K8J9;V9HW58;Q53H88;Q13561;H0YI98;B3KTX4;F8W1I6	Dynactin subunit 2	common cells and EV
DDAH2	H0Y7N1	H0Y7N1;A0A140T971;Q5SSV3;Q5SRR8;V9HW53;O95865	N(G),N(G)-dimethylarginine dimethylaminohydrolase 2	common cells and EV
DDB1	F5GY55	F5GY55;B7Z2A1;Q16531;B4DZP5;B4DSA8	DNA damage-binding protein 1	common cells and EV
DDOST	U3KQ84	U3KQ84;A0A0C4DGS1;A0A024RAD5;P39656	Dolichyl-diphosphooligosaccharide--protein glycosyltransferase 48 kDa subunit	common cells and EV
DDT	B4DJQ7	B4DJQ7;Q53Y51;J3KQ18;A0A0F7RPW6;B5MC82;B4E259;P30046;A6NHG4	D-dopachrome decarboxylase;D-dopachrome decarboxylase-like protein	common cells and EV
DDX1	F1T0B3	F1T0B3;A0A087X2G1;A3RJH1;Q92499;B4DP70	ATP-dependent RNA helicase DDX1	common cells and EV
DDX17	A0A1X7SBZ2	A0A1X7SBZ2;A0A1W2PQ51;Q59F66;Q92841;B4DZQ7	Probable ATP-dependent RNA helicase DDX17	common cells and EV
DDX39A	B4DX78	B4DX78;O00148;Q13838;A0A024RCM3;Q5STU3;Q69YT6	ATP-dependent RNA helicase DDX39A;Spliceosome RNA helicase DDX39B	common cells and EV
DDX3X	A0A0D9SFB3	A0A0D9SFB3;A0A0D9SG12;B5BTY4;Q59GX6;A0A0D9SF53;O00571;Q5S4N1;B4DLU5;A0A024R9A4;O15523	ATP-dependent RNA helicase DDX3X;ATP-dependent RNA helicase DDX3Y	common cells and EV
DDX5	B4DN41	B4DN41;J3KTA4;B5BUE6;P17844;B4DNG2;Q7Z2V5;Q59E92	Probable ATP-dependent RNA helicase DDX5	common cells and EV
DDX6	P26196	P26196;B2R858;Q8IV96	Probable ATP-dependent RNA helicase DDX6	common cells and EV
DHX9	Q08211	Q08211;Q58F26;Q6PJK6	ATP-dependent RNA helicase A	common cells and EV
DNAJB1	M0R080	M0R080;Q6FI51;Q6FHS4;P25685;M0R128;A0A1B0GX60;M0R1D6;M0QZD0;M0QYT3;M0QXK0	DnaJ homolog subfamily B member 1	common cells and EV
DNAJC13	O75165	O75165;B3KN02	DnaJ homolog subfamily C member 13	common cells and EV
DNM2	P50570	P50570;Q59G96;E5RHK8;B3KPF2;K7EMQ3;Q9UQ16;B4DJ53	Dynamin-2;Dynamin-3	common cells and EV
DNPH1	H0Y8X4	H0Y8X4;O43598	2-deoxynucleoside 5-phosphate N-hydrolase 1	common cells and EV
DPP3	E9PNX5	E9PNX5;E9PKK8;E9PQ14;E9PPK9;B4E357;Q5JPB8;Q53HL4;Q53GT4;G3V1D3;G3V180;Q9NY33	Dipeptidyl peptidase 3	common cells and EV
DSTN	F6RFD5	F6RFD5;V9HWA6;P60981;B7Z9M9	Destrin	common cells and EV
DUT	P33316	P33316;H0YNW5;A0A0C4DGL3;H0YKC5;H0YMP1;H0YMM5;H0YNJ9;H0YKI0	Deoxyuridine 5-triphosphate nucleotidohydrolase, mitochondrial	common cells and EV
DYNC1H1	Q14204	Q14204	Cytoplasmic dynein 1 heavy chain 1	common cells and EV
DYNC1I2	Q9H5W7	Q9H5W7;B4DX93;Q59GU5;B4DPZ3;A0A140VKE9;Q13409	Cytoplasmic dynein 1 intermediate chain 2	common cells and EV
DYNLL1	Q6FGH9	Q6FGH9;Q96FJ2;P63167	Dynein light chain 2, cytoplasmic;Dynein light chain 1, cytoplasmic	common cells and EV
DYNLRB2	A0A140VJH9	A0A140VJH9;B4DFR2;H3BQI1;B1AKR6;Q9NP97;Q8TF09	Dynein light chain roadblock-type 1;Dynein light chain roadblock-type 2	common cells and EV
EDC4	Q6P2E9	Q6P2E9	Enhancer of mRNA-decapping protein 4	common cells and EV
EEF1A1	Q5VTE0,Q8IUB0	Q5VTE0;A8K9C4;Q53G85;Q53GE9;Q53HM9;Q53HQ7;Q53HR5;Q6IPT9;Q6IPN6;P68104;Q6IPS9;Q96RE1;A0A087WVQ9;Q53GA1;B4DNE0;Q9NZS6;Q5ISU0;B4DV42;Q53HR1;Q53G89;Q9H2I7;A0A087WV01;Q05639;Q8TBL1;Q504Z0;Q6P4C9;Q96CD8;Q6P082;Q96C29;B4E2C5	Putative elongation factor 1-alpha-like 3;Elongation factor 1-alpha;Elongation factor 1-alpha 1;Elongation factor 1-alpha 2	common cells and EV
EEF1B2	A0A024R3W7	A0A024R3W7;P24534;A4D1M6	Elongation factor 1-beta	common cells and EV
EEF1D	P29692	P29692;E9PRY8;B2RAR6;D3DWK1;Q9H7G6;Q71RH4;A0A087X1X7;E9PK01;Q9BW34;H0YCK7;E9PQZ1;E9PQC9;E9PQ49;E9PL12;E9PPR1;H0YE72;E9PIZ1;E9PMW7;H0YE58;E9PI39	Elongation factor 1-delta	common cells and EV
EEF1E1	D6RBD7	D6RBD7;C9J1V9;O43324;D6RCQ0;H0YAL7	Eukaryotic translation elongation factor 1 epsilon-1	common cells and EV
EEF1G	Q53YD7	Q53YD7;P26641	Elongation factor 1-gamma	common cells and EV
EEF2	P13639	P13639;B4DPU3;Q8TA90	Elongation factor 2	common cells and EV
EFTUD2	Q8IXJ3	Q8IXJ3;B3KX19;Q6IBM8;A8KAP3;Q15029;B4DZB1;K7EJ74;K7EP67	116 kDa U5 small nuclear ribonucleoprotein component	common cells and EV
EHBP1L1	Q8N3D4	Q8N3D4;E9PIH6	EH domain-binding protein 1-like protein 1	common cells and EV
EHD1	B2R5U3	B2R5U3;A0A024R571;Q9H4M9;B4DMV9;B4DR44;C9JC03;B4DZH9;B4DTR4;C9J2Z4	EH domain-containing protein 1	common cells and EV
EIF1	Q6IAV3	Q6IAV3;K7EM18;P41567;Q6FG85;Q53F41;O60739	Eukaryotic translation initiation factor 1;Eukaryotic translation initiation factor 1b	common cells and EV
EIF2S1	H0YJS4	H0YJS4;G3V4T5;Q53XC0;P05198;Q5IST9	Eukaryotic translation initiation factor 2 subunit 1	common cells and EV
EIF2S2	Q6IBR8	Q6IBR8;B5BU01;P20042;Q96I16	Eukaryotic translation initiation factor 2 subunit 2	common cells and EV
EIF2S3	P41091	P41091;Q2VIR3;F8W810	Eukaryotic translation initiation factor 2 subunit 3;Putative eukaryotic translation initiation factor 2 subunit 3-like protein	common cells and EV
EIF3A	Q05BS0	Q05BS0;Q6P1R0;Q3B770;Q7Z5T5;Q24JU4;J9R021;Q14152	Eukaryotic translation initiation factor 3 subunit A	common cells and EV
EIF3B	A0A024R821	A0A024R821;P55884;Q96G38;B4DXN6;B4DV79;A4D210;C9JQN7;Q86UM1	Eukaryotic translation initiation factor 3 subunit B	common cells and EV
EIF3C	A0A024QYX7	A0A024QYX7;B3KNZ4;B4DRU0;B4DVU3;B4E2Z6;B4DDN4;B4DVQ5;A1KYQ7;A0A024QYU9;Q99613;B5ME19	Eukaryotic translation initiation factor 3 subunit C;Eukaryotic translation initiation factor 3 subunit C-like protein	common cells and EV
EIF3D	B4E1K8	B4E1K8;O15371;B0QYA4	Eukaryotic translation initiation factor 3 subunit D	common cells and EV
EIF3E	E5RHS5	E5RHS5;Q6IAX5;B2R806;P60228;E5RIP5;E5RJ25;H0YBP5;E5RII3;H0YBR5;A0A161SXE1;E5RGA2;B3KW56	Eukaryotic translation initiation factor 3 subunit E	common cells and EV
EIF3F	B4DMT5	B4DMT5;B3KSH1;O00303;B4DEW9	Eukaryotic translation initiation factor 3 subunit F	common cells and EV
EIF3G	K7EP16	K7EP16;K7ENA8;Q6IAM0;A8K5K5;O75821	Eukaryotic translation initiation factor 3 subunit G	common cells and EV
EIF3I	Q5U0F4	Q5U0F4;Q53HU7;Q13347	Eukaryotic translation initiation factor 3 subunit I	common cells and EV
EIF3J	A0A024R5S5	A0A024R5S5;O75822	Eukaryotic translation initiation factor 3 subunit J	common cells and EV
EIF3L	B0QY90	B0QY90;B4DQF6;B3KPB9;B0QY89;Q9Y262;Q8N7H0;B3KNG0	Eukaryotic translation initiation factor 3 subunit L	common cells and EV
EIF3M	E9PRI2	E9PRI2;E7ESM3;B4DT09;Q7L2H7	Eukaryotic translation initiation factor 3 subunit M	common cells and EV
EIF4A1	A8K7F6	A8K7F6;P60842;A8K088;J3QS69;Q59F68;J3KTB5;J3KT12;E7EQG2;Q14240;J3QL43;J3QR64;J3QLN6;B4DNH2	Eukaryotic initiation factor 4A-I;Eukaryotic initiation factor 4A-II;Eukaryotic initiation factor 4A-II, N-terminally processed	common cells and EV
EIF4B	F8VX11	F8VX11;B4DEP6;E7EX17;B4DRM3;P23588;F8W0K0;F8VRU1;F8VYE9;F8VSC7;F8VP89;Q7Z5Y0;B4DS01	Eukaryotic translation initiation factor 4B	common cells and EV
EIF4G1	E7EX73	E7EX73;B4DSI9;E9PGM1;E7EUU4;B4DGF1;B2RU10;B2RU06;Q4LE58;Q04637;Q96I65	Eukaryotic translation initiation factor 4 gamma 1	common cells and EV
EIF4H	Q75MT8	Q75MT8;A4D198;Q15056	Eukaryotic translation initiation factor 4H	common cells and EV
EIF5	Q6IBU0	Q6IBU0;A0A024R6Q1;P55010;H0YLZ1;Q32Q19;Q05DF3;H0YN40	Eukaryotic translation initiation factor 5	common cells and EV
EIF5A	I3L397	I3L397;I3L504;P63241;Q6IS14	Eukaryotic translation initiation factor 5A;Eukaryotic translation initiation factor 5A-1;Eukaryotic translation initiation factor 5A-1-like	common cells and EV
EIF6	P56537	P56537;B7ZBH1	Eukaryotic translation initiation factor 6	common cells and EV
ENO1	P06733	P06733;A0A024R4F1;E2DRY6	Alpha-enolase;Enolase	common cells and EV
EPB41	Q4VB87	Q4VB87;Q4VB86;Q29RX4;Q1WWM3;Q59F12;P11171;A0A1B0GWG0	Protein 4.1	common cells and EV
EPB41L1	Q9H4G0	Q9H4G0;A0A0C4DH22;B3KUB6;B7Z653;Q4VXN1;Q4VXN0	Band 4.1-like protein 1	common cells and EV
EPB41L2	E9PPC9	E9PPC9;O60642;Q9UG62;Q6ZSX4;B4DJ76;Q6R5J7;Q59FD8;E9PII3;E9PK52;E9PHY5;O43491	Band 4.1-like protein 2	common cells and EV
[truncated: 545 more rows]
